# Supplementary material for: Motivations to Enhance One’s Facial Hair: Affiliation, Rivalry, and Stress
Source: Arch Sex Behav. 2024 Jun 17;53(8):3229–37. doi: 10.1007/s10508-024-02919-0 (PMC11335829; doi:10.1007/s10508-024-02919-0)
Supplement: Supplementary file 2 — Supplementary file2 (CSV 69 KB) [file 10508_2024_2919_MOESM2_ESM.csv]

Participant	Age	Education (1=primary;2=vocational;3=secondary;4=higher)	Status (0=single;1=informal relationship;2=formal relationship)	FacialHairActual (1=clean-shaven;2=light stubble;3=heavy stubble;4=full beard)	CurrBeard (1=clean-shaven;2=light stubble;3=heavystubble/fullbeard)	BENH_1	BENH_2	BENH_3	FSM_1	FSM_2	FSM_3	FSM_4	FSM_5	FSM_6	FSM_7	FSM_8	FSM_9	FSM_10	S_1	S_2	S_3	S_4	S_5	S_6	S_7	S_8	S_9	S_10	S_11	S_12	S_13	S_14	S_15	IC_1	IC_2	IC_3	IC_4	IC_5	IC_6	IC_7	IC_8	IC_9	IC_10	IC_11	IC_12	FacialHairCare	PhysicalInadequacy	EmotionalIn	Subordination
1	18	3	0	1	1	7	6	6	4	6	6	6	6	6	7	7	5	4	4	6	5	1	4	5	1	1	1	5	1	5	7	7	7	2	5	5	6	1	3	6	1	6	6	6	7	6.333333333	5	3.333333333	1
2	18	3	2	1	1	5	5	5	4	4	4	5	4	4	4	4	5	5	6	5	5	5	5	5	5	5	5	5	5	5	6	5	5	6	5	5	5	5	5	5	5	5	5	5	5	5	5.333333333	5	5
3	18	1	0	2	2	6	6	6	4	5	5	5	6	6	5	5	4	5	3	4	4	2	1	3	1	2	1	2	1	3	1	3	7	5	4	1	7	4	2	1	3	7	7	7	3	6	3.666666667	2	1.333333333
4	18	4	2	3	3	4	5	4	5	6	5	6	5	6	5	6	5	6	5	6	5	6	5	5	7	5	5	6	6	7	6	7	7	6	5	6	5	6	5	7	6	5	6	6	5	4.333333333	5.333333333	5.333333333	5.666666667
5	18	2	0	3	3	7	7	7	7	7	7	7	7	7	7	7	7	7	1	1	1	4	4	3	3	3	3	3	3	3	3	3	3	7	4	2	2	2	4	4	4	4	4	4	4	7	1	3.666666667	3
6	18	4	0	1	1	5	5	6	7	7	7	7	7	7	4	4	7	7	5	5	7	5	5	7	1	1	1	1	5	4	5	7	7	1	1	1	4	1	1	1	1	5	5	1	1	5.333333333	5.666666667	5.666666667	1
7	18	1	0	1	1	1	4	4	4	7	6	7	7	6	7	6	6	5	5	6	7	4	3	3	5	4	1	1	1	4	7	5	7	3	5	2	6	3	3	3	3	5	5	1	1	3	6	3.333333333	3.333333333
8	18	2	0	1	1	3	3	5	3	3	3	4	4	4	4	4	4	3	3	3	5	4	3	3	3	2	3	3	4	4	3	3	5	3	2	4	6	4	2	4	3	6	5	5	5	3.666666667	3.666666667	3.333333333	2.666666667
9	18	1	2	1	1	4	3	3	5	5	5	5	6	6	5	5	5	5	4	5	5	4	5	5	5	3	5	5	5	5	5	5	5	6	5	5	5	5	5	5	5	5	5	5	5	3.333333333	4.666666667	4.666666667	4.333333333
10	18	3	0	1	1	7	7	7	7	7	4	4	2	2	4	5	4	2	4	1	6	1	1	1	1	1	1	1	1	1	1	1	1	1	1	1	1	1	1	1	1	1	1	1	1	7	3.666666667	1	1
11	18	1	0	3	3	3	5	3	6	6	3	2	2	2	1	1	4	4	1	1	1	1	1	3	1	1	1	3	4	4	5	3	1	1	1	1	1	1	1	1	1	1	3	3	3	3.666666667	1	1.666666667	1
12	18	3	0	1	1	5	5	5	6	6	5	6	5	4	5	5	6	4	5	4	5	4	5	3	2	2	3	5	4	3	5	5	4	2	2	2	5	2	2	2	2	5	5	5	2	5	4.666666667	4	2.333333333
13	18	1	0	1	1	5	4	4	5	6	5	7	7	6	6	6	7	7	5	5	5	3	4	6	5	3	5	4	5	5	5	4	6	5	7	4	4	5	4	3	4	4	5	6	5	4.333333333	5	4.333333333	4.333333333
14	18	1	0	1	1	5	7	6	4	6	7	7	5	5	7	6	6	7	2	5	7	1	1	6	1	1	1	3	6	5	4	1	1	2	4	3	6	1	1	3	3	4	5	3	1	6	4.666666667	2.666666667	1
15	18	3	0	2	2	7	4	5	5	5	5	5	7	3	2	4	5	1	7	1	1	3	6	5	1	2	1	7	5	7	6	4	5	7	6	7	5	7	6	7	2	2	5	5	4	5.333333333	3	4.666666667	1.333333333
16	18	1	0	2	2	7	6	6	4	5	4	6	4	4	3	5	2	3	3	2	2	1	2	2	1	1	1	1	1	1	2	1	4	1	3	1	2	1	1	1	1	1	1	2	3	6.333333333	2.333333333	1.666666667	1
17	18	3	0	1	1	4	4	5	5	6	4	5	6	6	7	7	5	2	3	7	6	5	6	5	2	2	3	5	5	5	6	5	6	6	7	6	7	4	5	5	2	6	7	7	5	4.333333333	5.333333333	5.333333333	2.333333333
18	19	3	0	2	2	3	3	3	2	7	6	6	2	2	5	6	6	6	6	5	5	2	2	6	4	2	1	2	6	2	5	4	6	3	2	2	1	1	1	1	1	3	3	3	1	3	5.333333333	3.333333333	2.333333333
19	19	3	2	3	3	5	5	6	7	7	5	6	6	5	2	6	7	4	4	5	7	5	4	3	3	1	3	4	4	3	5	6	7	5	3	4	7	3	4	5	1	7	5	1	2	5.333333333	5.333333333	4	2.333333333
20	19	3	2	3	3	4	4	5	7	6	5	4	5	5	6	6	5	6	5	4	4	1	4	4	4	4	4	4	4	4	4	4	4	2	2	2	4	2	2	2	2	2	2	2	2	4.333333333	4.333333333	3	4
21	19	3	2	1	1	4	5	4	4	4	5	4	5	4	5	5	5	5	4	5	5	4	5	4	5	5	5	5	5	5	5	5	4	5	4	5	5	6	6	6	6	4	6	5	5	4.333333333	4.666666667	4.333333333	5
22	19	3	2	1	1	5	6	6	6	7	5	6	5	7	6	7	6	5	5	6	7	4	5	6	1	2	2	5	3	3	2	3	4	4	3	2	3	1	3	3	2	2	4	2	4	5.666666667	6	5	1.666666667
23	19	2	0	1	1	3	5	3	2	4	5	6	4	6	4	2	5	4	3	5	6	7	5	4	3	5	4	5	3	5	4	3	5	3	4	2	4	2	5	4	5	4	5	2	4	3.666666667	4.666666667	5.333333333	4
24	19	3	0	2	2	6	5	6	6	5	6	6	6	6	6	6	7	5	6	7	6	5	6	7	6	5	6	7	6	6	5	6	6	6	5	6	7	4	5	2	6	5	6	5	6	5.666666667	6.333333333	6	5.666666667
25	19	3	0	2	2	4	4	4	5	5	5	5	5	5	5	5	5	5	4	4	4	4	4	4	4	4	4	4	4	4	4	4	4	4	4	4	4	4	4	4	4	4	4	4	4	4	4	4	4
26	19	3	2	1	1	1	1	1	5	6	3	2	4	6	1	7	4	2	5	3	6	1	2	4	1	1	1	1	2	1	2	2	7	5	3	2	4	1	1	3	1	5	5	5	3	1	4.666666667	2.333333333	1
27	19	3	2	1	1	7	7	7	3	6	5	7	5	6	1	7	7	5	5	5	3	1	4	7	1	1	5	1	4	2	4	2	7	1	3	1	5	1	1	1	1	7	5	3	1	7	4.333333333	4	2.333333333
28	19	1	0	1	1	5	3	2	3	4	5	7	7	5	4	1	7	7	1	2	1	1	1	1	1	1	1	1	1	1	1	1	1	3	1	2	3	1	3	5	4	4	3	1	2	3.333333333	1.333333333	1	1
29	19	3	2	1	1	1	1	1	6	6	5	7	7	4	6	7	6	6	3	7	7	1	5	7	1	1	1	1	2	1	1	1	7	4	3	3	6	1	1	1	1	4	2	2	2	1	5.666666667	4.333333333	1
30	19	1	2	2	2	2	2	4	5	5	4	5	4	4	4	5	5	4	4	3	7	3	2	2	2	1	1	1	1	1	1	1	5	3	3	3	3	3	3	3	3	3	3	3	3	2.666666667	4.666666667	2.333333333	1.333333333
31	19	3	0	1	1	5	6	5	4	1	6	6	6	7	7	1	7	7	1	4	2	1	1	1	5	4	2	1	7	3	4	4	7	1	4	7	7	1	1	1	1	7	7	3	1	5.333333333	2.333333333	1	3.666666667
32	19	3	2	3	3	4	6	7	4	5	3	5	6	6	2	4	4	5	6	4	3	6	7	4	6	5	5	5	6	7	3	2	3	4	4	5	2	5	6	7	4	2	5	5	6	5.666666667	4.333333333	5.666666667	5.333333333
33	19	3	0	1	1	1	1	1	3	4	2	3	5	6	4	4	3	2	4	3	5	2	4	3	5	1	2	5	4	5	5	5	5	2	2	4	5	3	4	5	3	4	5	4	2	1	4	3	2.666666667
34	19	3	2	2	2	4	4	3	5	5	3	6	5	5	2	3	3	2	5	4	5	3	2	2	2	3	3	2	3	2	3	2	3	3	3	2	3	2	1	1	1	1	3	1	3	3.666666667	4.666666667	2.333333333	2.666666667
35	19	3	2	1	1	2	2	2	7	7	6	6	6	5	3	7	6	5	5	3	5	2	6	3	2	2	2	5	4	6	6	5	6	2	3	4	5	3	3	1	1	6	5	4	2	2	4.333333333	3.666666667	2
36	20	3	0	3	3	5	4	6	6	6	6	7	6	6	6	7	6	3	6	7	6	3	5	5	3	3	5	3	6	4	5	5	7	6	6	5	2	2	4	5	3	6	7	5	6	5	6.333333333	4.333333333	3.666666667
37	20	3	0	3	3	6	5	6	6	6	3	5	6	5	6	6	6	6	4	6	5	2	3	4	2	2	4	3	3	2	2	3	4	2	4	4	5	3	3	3	3	3	2	3	3	5.666666667	5	3	2.666666667
38	20	3	0	4	3	5	5	4	5	3	6	5	4	6	6	3	6	6	5	5	3	5	6	6	6	6	6	6	6	6	6	6	6	6	4	6	5	3	4	5	6	4	5	6	4	4.666666667	4.333333333	5.666666667	6
39	20	3	0	1	1	5	6	4	6	6	6	7	3	7	7	7	5	7	3	4	6	1	2	2	1	1	1	1	1	1	3	6	7	1	3	1	7	1	1	1	1	5	4	4	1	5	4.333333333	1.666666667	1
40	20	3	2	3	3	3	4	5	7	7	3	1	5	5	1	7	7	7	2	3	6	1	7	5	1	1	3	1	3	2	3	6	7	5	2	7	7	1	1	3	1	4	5	5	4	4	3.666666667	4.333333333	1.666666667
41	20	3	2	2	2	5	5	6	5	6	5	6	5	3	1	6	7	5	3	3	4	1	4	2	1	1	1	1	3	1	4	2	3	1	3	3	2	1	1	1	1	5	5	6	1	5.333333333	3.333333333	2.333333333	1
42	20	3	2	1	1	7	5	4	2	3	4	4	4	5	3	4	3	4	5	5	5	4	6	5	5	5	5	4	4	3	4	5	4	5	3	4	4	4	2	2	2	3	3	2	3	5.333333333	5	5	5
43	20	3	2	1	1	4	4	4	4	4	4	4	4	4	4	4	4	4	5	1	7	1	7	1	1	1	1	1	1	1	1	1	4	1	1	1	1	1	1	1	1	1	1	1	1	4	4.333333333	3	1
44	20	3	0	3	3	2	2	3	5	5	3	3	4	4	3	3	4	2	5	4	4	7	4	5	4	4	4	4	3	4	5	6	4	3	3	3	3	3	3	3	3	3	2	2	3	2.333333333	4.333333333	5.333333333	4
45	20	3	2	1	1	4	4	4	5	5	6	5	6	3	4	4	5	2	5	3	7	2	5	4	1	1	2	4	5	6	7	7	5	5	4	6	5	4	4	5	3	6	4	4	2	4	5	3.666666667	1.333333333
46	20	4	2	1	1	5	6	6	6	7	6	7	5	4	1	7	7	7	5	5	6	4	6	7	4	2	5	6	6	7	6	7	7	6	7	5	6	7	2	3	3	7	6	6	6	5.666666667	5.333333333	5.666666667	3.666666667
47	20	2	0	1	1	6	6	7	7	7	7	7	7	7	7	7	7	7	4	3	7	1	5	1	1	1	1	1	3	4	1	5	7	1	1	1	1	1	1	1	1	1	7	7	4	6.333333333	4.666666667	2.333333333	1
48	20	3	2	1	1	6	6	6	6	7	7	6	6	6	7	6	6	6	7	6	6	6	6	6	6	5	6	6	6	6	6	6	6	6	5	6	6	7	6	6	6	7	5	6	6	6	6.333333333	6	5.666666667
49	20	3	0	1	1	4	3	5	5	5	5	5	6	6	4	4	5	3	4	3	3	4	4	4	2	2	2	4	4	3	6	4	4	3	3	3	2	3	3	3	3	4	4	4	2	4	3.333333333	4	2
50	20	3	2	1	1	6	6	6	6	6	7	6	6	6	6	6	6	6	6	7	4	1	4	3	5	7	7	6	4	4	5	7	7	1	3	3	3	3	5	4	4	6	6	2	4	6	5.666666667	2.666666667	6.333333333
51	20	3	2	1	1	4	4	1	4	5	5	5	5	5	1	7	5	5	1	7	4	7	3	5	2	6	4	7	1	4	6	4	2	7	2	3	5	1	7	5	3	4	6	1	2	3	4	5	4
52	21	3	0	2	2	5	5	5	5	5	5	5	5	5	5	5	5	5	5	5	5	5	5	5	5	5	5	5	5	5	5	5	5	5	4	5	5	5	5	5	5	5	5	5	5	5	5	5	5
53	21	3	2	3	3	5	6	5	5	5	5	6	5	5	4	7	5	4	5	6	5	1	4	4	3	1	3	3	3	3	3	4	7	3	4	2	5	3	1	2	3	5	5	3	3	5.333333333	5.333333333	3	2.333333333
54	21	3	2	1	1	4	5	4	5	6	5	6	7	6	3	6	6	4	3	5	6	2	6	7	2	2	3	5	4	5	6	6	6	5	6	2	7	2	2	2	4	5	5	6	4	4.333333333	4.666666667	5	2.333333333
55	21	3	0	2	2	3	4	3	5	5	5	6	5	6	6	6	7	4	4	4	4	2	5	3	3	3	3	3	3	4	2	5	6	4	2	2	7	4	2	2	2	6	6	6	4	3.333333333	4	3.333333333	3
56	21	4	0	1	1	5	5	6	6	7	6	7	6	2	6	6	7	4	5	3	5	1	3	5	1	1	1	1	1	1	2	5	5	2	5	3	6	3	3	3	3	6	6	2	3	5.333333333	4.333333333	3	1
57	21	3	2	4	3	5	5	5	5	5	6	5	6	5	6	5	5	5	6	4	5	4	5	4	5	4	5	4	5	4	5	4	5	6	4	2	5	2	4	4	5	3	2	4	5	5	5	4.333333333	4.666666667
58	21	3	2	1	1	6	5	7	6	7	6	7	6	7	6	5	7	4	6	3	5	5	4	5	4	3	5	4	5	3	5	3	6	3	3	3	5	1	1	1	7	3	7	7	1	6	4.666666667	4.666666667	4
59	21	3	2	2	2	4	5	5	6	6	6	6	7	7	4	7	7	4	5	1	7	1	6	7	3	2	5	5	5	6	7	7	7	5	4	2	5	2	2	2	3	7	7	7	2	4.666666667	4.333333333	4.666666667	3.333333333
60	21	3	0	1	1	3	3	4	5	5	5	5	6	5	3	7	6	5	4	4	5	5	4	5	4	3	3	5	5	4	4	5	6	4	4	4	2	2	2	4	2	5	2	2	3	3.333333333	4.333333333	4.666666667	3.333333333
61	21	3	0	1	1	7	7	7	7	7	6	7	7	7	7	6	6	6	6	6	7	2	3	2	2	2	2	2	4	3	5	6	7	3	3	3	4	3	3	3	3	4	4	2	3	7	6.333333333	2.333333333	2
62	21	3	0	1	1	3	5	6	7	6	3	5	4	3	5	4	5	2	2	4	6	2	2	2	2	1	3	2	2	2	7	7	6	3	3	3	3	3	3	3	1	2	6	3	1	4.666666667	4	2	2
63	21	4	2	3	3	5	4	5	5	4	5	4	6	4	5	3	6	5	5	3	4	5	6	5	4	3	3	4	5	5	4	4	5	5	2	4	2	5	5	4	5	6	5	4	5	4.666666667	4	5.333333333	3.333333333
64	21	3	0	1	1	6	6	6	6	6	6	6	6	6	6	6	6	6	2	2	2	2	2	2	2	2	2	2	2	2	2	2	2	3	3	3	4	3	3	3	3	6	6	3	3	6	2	2	2
65	21	3	0	1	1	5	3	5	6	5	7	4	5	7	7	7	6	6	6	7	3	1	2	2	1	1	1	1	3	3	1	5	7	2	1	3	3	3	3	4	4	5	4	3	5	4.333333333	5.333333333	1.666666667	1
66	21	3	0	4	3	7	7	7	6	6	6	7	7	7	7	7	7	4	5	5	7	6	5	3	2	1	5	4	3	4	6	5	4	2	3	2	5	1	1	1	1	2	5	2	4	7	5.666666667	4.666666667	2.666666667
67	21	4	0	1	1	5	6	5	5	6	5	6	6	5	7	5	6	6	6	2	4	3	5	3	4	3	2	4	3	3	4	2	3	6	4	5	6	5	2	4	4	2	3	5	6	5.333333333	4	3.666666667	3
68	21	3	0	3	3	6	6	5	5	6	6	5	6	6	5	5	6	5	5	5	6	5	6	3	5	2	4	5	4	4	4	4	4	5	4	4	4	4	4	4	4	4	4	4	4	5.666666667	5.333333333	4.666666667	3.666666667
69	21	3	0	1	1	4	4	5	5	7	5	6	6	7	4	6	7	7	5	4	5	3	5	5	5	5	4	4	4	4	4	6	6	4	4	4	4	4	4	4	4	4	4	4	4	4.333333333	4.666666667	4.333333333	4.666666667
70	21	4	2	3	3	5	6	7	6	7	5	6	6	5	2	4	6	2	6	4	6	1	3	4	1	1	1	1	4	1	5	5	5	1	1	1	6	1	1	1	1	4	6	5	1	6	5.333333333	2.666666667	1
71	21	3	0	1	1	5	5	5	5	6	6	6	7	7	6	6	6	5	3	3	4	2	3	2	4	2	4	3	4	4	2	5	6	2	2	2	5	2	2	2	2	5	5	5	2	5	3.333333333	2.333333333	3.333333333
72	22	3	2	1	1	1	1	3	6	6	6	6	6	6	3	6	6	6	3	5	5	4	4	4	2	2	2	3	3	3	3	4	5	4	2	2	5	2	4	4	2	2	2	2	2	1.666666667	4.333333333	4	2
73	22	1	0	2	2	5	6	5	7	1	3	2	4	2	1	3	2	1	2	4	4	4	5	4	5	5	6	5	7	2	5	5	2	7	3	4	6	2	6	6	4	6	1	5	5	5.333333333	3.333333333	4.333333333	5.333333333
74	22	4	2	1	1	4	4	4	5	6	6	6	6	7	7	6	7	7	4	5	6	4	6	5	6	6	4	5	6	6	4	7	6	6	6	5	6	7	4	4	4	4	4	5	4	4	5	5	5.333333333
75	22	1	2	1	1	3	4	2	4	4	5	4	4	4	4	4	5	4	4	4	4	4	5	4	5	4	5	4	4	5	6	5	4	4	2	2	2	2	2	2	2	2	3	3	3	3	4	4.333333333	4.666666667
76	22	4	2	4	3	7	6	7	7	6	7	6	7	6	7	6	7	6	5	6	5	6	5	6	5	6	5	6	5	6	7	5	6	1	7	6	5	6	5	6	7	5	6	5	7	6.666666667	5.333333333	5.666666667	5.333333333
77	22	2	2	1	1	5	5	4	4	4	5	4	6	5	6	4	4	2	3	4	5	4	3	4	2	2	3	3	3	2	3	4	5	2	4	4	6	2	4	4	6	4	5	4	2	4.666666667	4	3.666666667	2.333333333
78	22	3	2	1	1	2	2	2	5	7	4	6	5	7	4	4	7	4	2	1	3	2	4	2	2	1	1	2	5	3	4	4	3	3	1	1	5	3	3	2	1	6	4	4	3	2	2	2.666666667	1.333333333
79	22	3	0	2	2	7	5	4	7	7	7	7	7	7	6	6	7	6	6	6	7	3	4	5	5	3	5	6	6	6	6	6	6	5	6	4	7	2	4	5	3	6	6	6	6	5.333333333	6.333333333	4	4.333333333
80	22	3	0	1	1	5	6	5	6	6	4	4	5	6	4	5	5	3	3	4	4	4	5	5	4	2	3	3	4	3	5	5	5	3	2	3	4	4	2	3	3	3	3	3	3	5.333333333	3.666666667	4.666666667	3
81	22	4	2	1	1	1	1	1	5	5	5	5	5	5	2	6	5	5	4	2	3	1	3	4	1	1	2	2	2	2	4	4	5	3	3	3	4	3	3	3	3	3	2	2	3	1	3	2.666666667	1.333333333
82	22	3	0	1	1	4	4	4	6	6	5	6	6	5	5	5	6	4	3	4	4	4	4	4	4	4	4	4	4	4	4	4	5	4	4	4	4	4	2	4	4	4	4	4	4	4	3.666666667	4	4
83	22	3	2	3	3	5	4	5	6	6	5	5	5	5	3	5	5	4	4	5	4	2	4	5	3	2	2	4	3	4	2	3	4	3	2	3	5	2	3	2	4	2	3	2	2	4.666666667	4.333333333	3.666666667	2.333333333
84	22	4	0	1	1	3	4	5	2	4	5	3	5	6	4	3	5	6	4	2	6	4	3	5	3	4	5	6	4	3	5	2	3	5	2	4	5	4	4	2	6	5	4	2	3	4	4	4	4
85	22	3	0	3	3	6	6	6	6	6	6	6	6	6	6	7	7	7	3	3	5	1	1	1	1	1	1	1	4	1	1	1	4	1	1	1	2	1	1	1	1	1	1	1	1	6	3.666666667	1	1
86	22	3	0	2	2	4	4	4	5	5	5	5	5	5	5	5	5	5	4	4	4	2	3	3	3	3	3	3	3	3	3	3	2	3	3	3	3	3	3	3	3	5	5	5	3	4	4	2.666666667	3
87	22	3	0	1	1	1	1	1	7	7	4	5	4	4	3	3	5	4	2	1	2	4	2	3	1	1	1	1	1	1	1	1	1	4	4	4	4	4	4	4	4	4	4	4	4	1	1.666666667	3	1
88	22	1	0	1	1	7	7	7	6	6	2	5	4	3	1	5	5	4	1	1	4	1	1	6	1	1	1	2	1	1	5	3	6	2	4	4	4	4	4	4	4	4	4	4	4	7	2	2.666666667	1
89	22	3	0	2	2	3	4	5	1	3	2	3	2	1	3	4	3	3	3	3	4	4	4	5	5	4	5	4	5	3	3	3	4	3	2	4	2	1	4	2	3	1	4	5	4	4	3.333333333	4.333333333	4.666666667
90	22	4	2	1	1	4	4	5	5	4	4	6	4	5	6	5	5	6	7	4	4	4	3	4	4	3	4	3	3	3	4	2	4	4	2	3	3	3	4	3	3	4	3	4	2	4.333333333	5	3.666666667	3.666666667
91	22	2	2	1	1	4	5	7	6	5	6	5	6	6	2	6	6	7	2	5	7	1	4	1	1	1	2	4	3	2	2	5	4	3	3	3	3	3	2	3	1	3	5	4	3	5.333333333	4.666666667	2	1.333333333
92	22	4	0	1	1	7	7	7	1	5	5	6	5	4	3	7	7	3	4	1	4	3	5	3	1	1	1	3	3	3	4	4	4	2	4	1	1	1	1	1	1	5	5	1	1	7	3	3.666666667	1
93	22	4	0	1	1	5	3	4	5	5	4	4	5	4	4	5	5	4	5	4	4	5	4	5	3	1	1	1	5	4	5	2	6	3	3	3	4	3	2	2	3	4	3	2	3	4	4.333333333	4.666666667	1.666666667
94	22	2	2	3	3	4	4	5	3	7	2	6	4	4	5	5	5	6	3	5	5	1	2	2	2	1	2	3	1	2	1	5	5	3	3	1	3	3	3	3	1	5	3	3	3	4.333333333	4.333333333	1.666666667	1.666666667
95	23	3	2	2	2	5	4	2	4	4	2	3	6	5	1	7	5	2	4	1	1	1	6	6	1	1	1	1	2	1	1	5	4	2	2	2	1	1	1	1	1	3	3	1	3	3.666666667	2	4.333333333	1
96	23	4	2	3	3	4	5	4	1	5	3	6	4	4	4	6	5	1	4	4	5	1	3	5	3	1	1	3	3	4	5	5	5	1	5	1	5	1	1	1	1	5	5	5	4	4.333333333	4.333333333	3	1.666666667
97	23	3	2	1	1	4	2	4	5	5	5	7	7	7	3	3	6	6	4	5	5	2	2	2	1	1	1	1	3	2	6	6	7	3	3	3	4	3	3	3	3	5	2	3	1	3.333333333	4.666666667	2	1
98	23	3	0	1	1	4	4	4	4	4	4	4	4	4	4	4	4	4	4	4	4	4	4	4	4	4	4	4	4	4	4	4	4	4	4	4	4	4	4	4	4	4	4	4	4	4	4	4	4
99	23	4	0	2	2	3	3	3	5	5	4	5	5	5	5	5	5	4	3	3	4	2	5	6	3	2	5	5	3	4	5	6	5	3	3	3	5	3	2	3	3	4	6	6	3	3	3.333333333	4.333333333	3.333333333
100	23	3	0	1	1	1	1	1	4	4	4	4	6	6	6	6	4	4	4	7	5	5	4	4	4	4	6	4	4	4	4	4	4	4	5	3	5	3	3	3	3	3	6	4	3	1	5.333333333	4.333333333	4.666666667
101	23	4	2	3	3	1	1	1	6	7	1	1	1	1	1	1	5	1	1	1	2	1	1	1	1	1	1	1	1	1	1	1	1	1	1	1	1	1	7	1	6	7	1	1	3	1	1.333333333	1	1
102	23	4	0	1	1	3	4	5	5	6	6	4	5	6	5	6	6	6	3	4	4	3	4	5	4	3	3	4	4	4	4	5	4	5	2	4	5	4	2	4	5	5	4	4	4	4	3.666666667	4	3.333333333
103	23	3	2	3	3	3	3	3	5	6	4	5	4	4	7	7	3	1	4	5	5	4	5	5	5	1	2	2	3	5	4	5	6	3	2	3	3	3	3	3	3	4	5	5	3	3	4.666666667	4.666666667	2.666666667
104	23	2	0	2	2	6	5	5	7	7	7	7	6	5	4	6	7	7	4	4	5	5	5	4	6	4	4	5	5	6	6	6	7	7	6	6	5	5	5	4	4	5	4	4	5	5.333333333	4.333333333	4.666666667	4.666666667
105	23	3	0	1	1	5	5	4	4	4	4	4	4	4	4	4	4	4	4	5	1	1	3	3	3	2	3	3	3	2	3	2	4	4	4	4	4	4	4	4	4	4	4	4	4	4.666666667	3.333333333	2.333333333	2.666666667
106	23	3	0	2	2	4	3	4	3	7	4	4	4	4	4	4	7	4	6	4	7	1	1	1	7	6	6	5	3	5	7	7	7	5	7	7	7	7	7	7	3	5	5	6	6	3.666666667	5.666666667	1	6.333333333
107	23	3	0	1	1	2	3	4	5	5	2	4	4	4	4	4	4	3	4	4	4	4	4	3	4	4	4	4	4	4	5	4	4	4	4	4	4	4	4	4	4	4	4	4	4	3	4	3.666666667	4
108	23	4	2	2	2	2	2	2	5	5	4	4	5	5	5	6	5	4	4	3	5	4	5	3	5	5	3	5	5	5	5	5	5	5	5	4	2	4	5	4	5	4	4	5	5	2	4	4	4.333333333
109	24	3	0	3	3	4	3	4	4	4	3	2	4	3	4	3	5	4	4	4	5	4	5	3	5	4	5	4	5	4	4	5	4	2	4	4	2	5	5	2	6	4	5	2	4	3.666666667	4.333333333	4	4.666666667
110	24	4	2	1	1	3	4	3	5	6	5	5	5	5	5	5	5	5	5	5	4	5	4	3	3	3	5	4	4	4	5	4	4	3	2	4	5	2	4	4	3	2	5	4	2	3.333333333	4.666666667	4	3.666666667
111	24	3	0	1	1	6	6	6	6	6	6	6	6	6	6	5	6	6	5	5	5	1	2	4	4	3	4	4	5	4	4	4	7	4	5	4	5	4	4	4	2	5	5	5	5	6	5	2.333333333	3.666666667
112	24	3	2	1	1	1	1	1	4	6	5	6	6	5	3	7	6	2	4	3	4	1	4	5	1	1	1	3	4	3	5	5	6	2	2	2	5	3	3	1	1	4	4	4	2	1	3.666666667	3.333333333	1
113	24	3	0	2	2	4	6	5	5	5	3	5	4	4	4	4	5	4	4	4	4	4	4	3	3	3	4	3	3	4	4	5	5	2	2	1	5	2	3	3	3	2	5	5	5	5	4	3.666666667	3.333333333
114	24	2	2	4	3	4	4	5	5	5	5	5	5	5	5	5	5	5	3	5	4	4	4	4	4	4	4	4	4	4	4	4	4	5	4	5	4	4	4	4	4	5	5	5	4	4.333333333	4	4	4
115	24	4	0	3	3	5	4	6	3	6	5	3	4	5	6	3	4	7	5	4	2	5	6	3	4	5	4	6	5	5	3	4	5	5	6	4	2	4	5	5	4	4	6	5	6	5	3.666666667	4.666666667	4.333333333
116	24	3	0	3	3	2	2	1	5	5	5	5	4	5	4	4	5	4	4	4	5	4	6	5	5	3	4	4	3	3	6	5	5	2	4	3	4	1	3	3	3	4	2	2	2	1.666666667	4.333333333	5	4
117	24	4	2	1	1	5	5	5	5	6	6	6	6	6	6	6	6	6	5	5	5	1	4	2	1	1	1	1	1	1	1	1	1	3	1	1	1	1	1	1	1	1	1	7	1	5	5	2.333333333	1
118	24	3	0	1	1	4	4	4	4	5	5	5	6	5	5	5	6	5	4	4	4	3	3	4	2	2	2	2	3	3	3	3	5	4	3	3	3	3	3	3	3	3	3	3	3	4	4	3.333333333	2
119	24	4	0	1	1	4	4	3	4	5	5	4	5	6	4	5	5	3	4	3	5	5	5	7	4	2	4	3	4	4	5	5	4	4	4	4	5	4	4	4	3	4	6	5	4	3.666666667	4	5.666666667	3.333333333
120	24	3	2	3	3	1	4	4	7	7	4	5	4	4	4	7	6	4	5	7	7	1	4	5	2	2	4	4	4	5	5	5	7	3	1	4	4	2	3	3	1	3	6	4	4	3	6.333333333	3.333333333	2.666666667
121	24	3	0	1	1	5	4	3	5	2	6	4	3	5	2	4	5	5	4	3	5	6	3	2	5	6	3	2	4	5	4	3	2	4	4	5	5	6	4	2	3	2	2	1	4	4	4	3.666666667	4.666666667
122	24	3	2	2	2	3	4	4	4	4	5	5	6	5	4	5	5	5	3	4	5	3	3	4	3	3	4	2	4	3	3	4	6	2	4	4	6	4	2	2	2	5	4	4	3	3.666666667	4	3.333333333	3.333333333
123	25	2	2	1	1	6	5	6	5	7	1	3	1	5	3	6	3	5	5	4	5	4	3	6	3	5	4	5	5	4	6	5	4	4	2	6	6	5	6	2	6	5	5	5	4	5.666666667	4.666666667	4.333333333	4
124	25	4	2	2	2	2	4	1	6	5	2	6	4	1	1	7	5	7	3	1	5	1	5	5	1	1	1	2	3	1	2	2	4	3	1	3	1	1	3	4	1	1	3	3	3	2.333333333	3	3.666666667	1
125	25	2	0	3	3	4	5	5	5	6	5	6	7	6	7	7	6	7	5	6	4	3	6	6	2	1	2	2	2	2	1	1	5	5	6	1	7	4	4	1	1	4	5	3	1	4.666666667	5	5	1.666666667
126	25	4	2	1	1	3	3	3	7	7	4	6	6	6	7	6	5	6	5	4	5	4	2	2	1	1	2	1	1	1	1	5	6	6	4	4	6	3	3	1	1	6	5	4	3	3	4.666666667	2.666666667	1.333333333
127	25	3	0	1	1	2	3	3	5	6	7	7	7	5	7	7	5	4	5	7	7	5	5	6	3	2	1	6	1	1	5	5	7	1	1	3	2	1	1	1	1	4	5	5	1	2.666666667	6.333333333	5.333333333	2
128	25	2	0	1	1	7	6	4	2	4	3	6	3	3	4	4	6	3	4	4	6	1	6	7	5	1	3	3	2	3	5	5	6	3	5	3	5	1	3	3	3	4	5	5	2	5.666666667	4.666666667	4.666666667	3
129	25	4	2	3	3	3	3	5	7	7	6	6	6	6	2	6	6	4	6	6	6	2	6	6	4	1	1	2	2	2	3	4	7	1	3	2	6	1	1	1	1	5	5	4	2	3.666666667	6	4.666666667	2
130	25	3	0	3	3	2	5	7	6	6	6	5	5	5	7	7	7	1	5	4	4	1	4	4	4	2	4	3	4	3	5	5	4	1	3	1	5	1	1	1	1	5	6	4	2	4.666666667	4.333333333	3	3.333333333
131	25	3	2	3	3	6	6	6	6	7	6	6	6	6	7	7	6	6	6	6	6	1	4	4	4	2	1	1	7	4	6	6	7	2	2	2	5	1	2	2	2	4	4	6	3	6	6	3	2.333333333
132	25	4	0	1	1	3	4	4	6	4	5	6	6	6	7	7	6	5	4	3	5	1	2	2	1	1	1	2	3	4	4	4	3	3	3	2	5	3	2	3	3	6	4	4	1	3.666666667	4	1.666666667	1
133	25	4	0	1	1	5	5	5	6	6	4	6	5	6	6	6	7	6	4	5	5	5	3	5	5	3	2	1	5	2	3	2	3	2	5	4	5	2	3	3	3	2	3	4	3	5	4.666666667	4.333333333	3.333333333
134	25	4	0	3	3	4	4	4	2	4	3	4	3	5	5	5	4	5	4	5	1	2	3	4	3	2	4	3	3	2	4	3	5	3	4	2	5	4	4	4	2	6	4	2	4	4	3.333333333	3	3
135	25	4	0	2	2	6	5	6	5	6	5	6	6	6	4	7	6	7	5	6	5	6	5	6	5	6	4	6	3	5	3	2	1	4	2	2	5	4	3	6	5	7	6	4	2	5.666666667	5.333333333	5.666666667	5
136	25	4	0	3	3	5	3	3	5	6	3	5	3	3	5	5	5	3	5	6	5	4	5	5	3	1	1	5	5	3	6	5	5	1	3	3	6	3	1	1	1	4	5	5	1	3.666666667	5.333333333	4.666666667	1.666666667
137	25	3	0	3	3	5	5	5	5	7	6	7	5	5	5	5	6	5	5	5	5	5	5	5	5	2	2	2	2	2	2	4	4	2	2	1	2	3	3	3	3	2	2	2	2	5	5	5	3
138	25	4	0	2	2	6	6	5	6	3	4	3	4	3	6	5	5	6	5	5	6	6	6	5	5	6	5	6	5	6	5	6	5	5	6	6	6	6	5	5	4	6	6	4	6	5.666666667	5.333333333	5.666666667	5.333333333
139	25	4	2	1	1	2	3	4	7	7	5	5	5	6	2	5	5	6	3	2	2	2	3	6	2	1	2	3	4	3	3	2	2	2	3	3	4	4	1	3	1	5	6	1	3	3	2.333333333	3.666666667	1.666666667
140	25	4	2	1	1	3	2	2	6	7	5	6	5	5	1	7	7	7	2	1	5	1	4	5	2	2	1	2	3	2	2	3	2	3	2	3	1	3	2	3	3	2	3	1	3	2.333333333	2.666666667	3.333333333	1.666666667
141	26	4	2	3	3	7	7	7	6	7	6	7	6	5	1	7	7	7	6	6	6	1	2	5	3	6	3	3	3	3	5	5	5	2	3	1	2	3	1	1	1	2	1	1	3	7	6	2.666666667	4
142	26	2	0	1	1	2	1	1	5	4	6	5	5	4	4	4	5	6	2	3	5	1	4	2	2	2	1	2	3	4	4	5	6	1	3	2	4	3	1	4	1	3	3	3	3	1.333333333	3.333333333	2.333333333	1.666666667
143	26	3	2	1	1	6	3	3	5	5	5	5	6	6	7	4	5	6	3	4	5	1	3	4	5	1	1	2	2	3	4	5	7	3	2	3	6	2	2	3	1	5	5	5	2	4	4	2.666666667	2.333333333
144	26	2	2	3	3	3	3	3	1	3	4	4	4	4	4	4	4	4	4	4	4	4	4	4	4	4	4	4	4	4	4	4	4	2	4	4	4	4	4	4	4	4	4	4	4	3	4	4	4
145	26	3	2	1	1	1	1	3	6	7	3	4	3	6	1	7	7	7	6	7	5	1	3	4	1	1	1	1	3	1	4	5	6	3	2	1	6	1	1	3	1	5	5	3	1	1.666666667	6	2.666666667	1
146	26	3	0	3	3	4	4	4	4	5	5	4	5	4	4	4	5	5	4	5	4	5	4	5	4	5	4	4	4	4	4	4	4	4	4	5	4	5	4	5	4	5	5	4	4	4	4.333333333	4.666666667	4.333333333
147	26	4	2	3	3	6	6	5	6	7	5	5	5	5	5	5	5	5	4	5	4	1	4	4	4	3	3	3	3	4	4	5	6	5	5	5	5	6	4	4	2	5	5	5	5	5.666666667	4.333333333	3	3.333333333
148	26	3	0	3	3	5	5	4	4	5	4	4	4	4	4	4	4	4	5	4	3	5	5	5	5	5	5	5	5	5	5	5	5	4	6	5	4	4	4	5	4	5	4	5	4	4.666666667	4	5	5
149	26	3	2	3	3	1	1	1	4	6	6	5	6	6	2	7	6	4	6	7	7	1	5	6	6	4	4	4	5	6	7	7	7	4	5	2	5	4	2	2	1	5	5	2	2	1	6.666666667	4	4.666666667
150	26	4	0	3	3	3	5	5	5	6	6	6	6	5	5	4	5	4	4	5	5	3	3	6	3	2	3	3	2	4	5	6	6	2	3	3	4	1	2	2	2	4	5	5	3	4.333333333	4.666666667	4	2.666666667
151	26	4	2	1	1	1	1	5	4	5	5	6	6	2	1	7	6	4	4	5	6	1	5	5	1	1	1	3	5	3	6	4	6	1	3	1	2	1	2	1	1	1	4	3	3	2.333333333	5	3.666666667	1
152	26	3	2	2	2	4	5	5	7	7	5	5	6	6	1	7	6	6	5	5	5	2	4	5	5	3	3	3	3	3	4	6	5	3	4	2	5	2	2	2	2	4	4	5	5	4.666666667	5	3.666666667	3.666666667
153	26	4	2	1	1	7	7	7	5	7	4	6	7	7	6	6	6	5	5	5	6	1	2	2	1	2	5	2	6	6	7	7	6	3	3	3	4	3	3	3	3	6	6	7	4	7	5.333333333	1.666666667	2.666666667
154	26	4	0	3	3	1	1	5	5	6	4	5	2	2	4	4	5	4	2	2	1	4	4	2	1	1	1	3	1	1	1	2	4	1	1	1	4	2	4	3	1	3	3	1	1	2.333333333	1.666666667	3.333333333	1
155	26	4	2	1	1	5	5	3	4	7	6	6	7	5	3	7	7	7	6	4	5	1	5	4	1	4	1	6	5	4	6	6	4	4	5	1	6	1	1	1	1	1	1	1	1	4.333333333	5	3.333333333	2
156	26	3	0	1	1	7	7	7	7	7	7	7	7	7	7	7	7	7	7	7	7	7	7	7	7	7	7	7	7	7	7	7	7	7	7	7	7	7	7	7	7	7	7	7	7	7	7	7	7
157	26	4	2	1	1	4	4	4	6	6	3	5	5	3	2	6	4	2	5	2	6	1	4	3	1	1	3	5	5	6	6	3	7	4	2	3	5	1	1	1	1	5	5	2	1	4	4.333333333	2.666666667	1.666666667
158	26	4	2	3	3	5	6	5	6	5	7	6	5	4	5	7	3	4	6	4	6	1	3	4	4	2	2	2	4	6	5	7	7	5	5	4	5	2	4	4	5	7	4	5	5	5.333333333	5.333333333	2.666666667	2.666666667
159	26	4	2	1	1	4	4	4	5	5	5	5	5	5	5	5	5	5	4	1	5	1	1	2	2	2	2	2	2	2	2	2	2	3	3	3	4	3	3	3	3	4	3	3	3	4	3.333333333	1.333333333	2
160	26	4	0	2	2	5	4	5	2	3	5	4	5	4	4	3	4	4	5	2	6	5	3	5	4	4	5	3	5	5	4	5	5	4	5	4	4	5	7	5	2	2	4	2	4	4.666666667	4.333333333	4.333333333	4.333333333
161	26	4	2	2	2	5	5	5	5	5	5	6	6	6	1	6	6	5	6	2	7	7	3	5	4	4	4	3	3	6	4	6	7	5	6	3	6	1	1	1	3	7	5	3	2	5	5	5	4
162	26	3	0	2	2	5	4	4	5	6	5	5	4	6	5	3	5	4	5	4	5	5	5	6	5	3	4	4	6	5	5	5	5	2	2	3	3	3	3	3	3	5	4	3	3	4.333333333	4.666666667	5.333333333	4
163	26	4	2	1	1	4	6	4	6	6	7	6	7	7	7	7	6	6	6	5	5	2	3	5	5	1	2	6	5	5	5	6	7	4	5	3	7	1	1	4	1	7	7	5	3	4.666666667	5.333333333	3.333333333	2.666666667
164	27	3	2	1	1	4	2	2	4	4	3	3	3	5	4	4	4	5	4	4	5	5	4	5	6	4	2	5	5	4	3	4	6	4	2	2	2	2	2	3	3	2	4	4	2	2.666666667	4.333333333	4.666666667	4
165	27	4	2	2	2	5	6	5	5	7	6	6	5	5	6	6	5	6	7	7	6	1	5	6	4	2	2	3	4	4	4	5	7	4	4	4	5	3	2	3	1	4	4	4	2	5.333333333	6.666666667	4	2.666666667
166	27	3	2	1	1	5	4	4	5	5	5	5	5	5	5	4	4	4	4	4	4	4	4	4	4	4	4	5	4	4	4	4	4	4	4	5	4	4	4	4	4	4	4	4	4	4.333333333	4	4	4
167	27	4	2	1	1	6	6	6	6	6	3	3	3	3	2	5	5	2	5	3	4	4	4	5	2	2	2	2	2	3	3	3	3	2	2	2	2	2	2	2	2	2	2	2	2	6	4	4.333333333	2
168	27	3	2	2	2	6	5	6	5	4	6	5	4	7	6	5	7	6	7	5	6	3	5	6	4	6	5	4	6	5	4	6	5	5	6	5	7	6	5	6	7	5	6	5	7	5.666666667	6	4.666666667	5
169	27	3	2	1	1	4	4	4	4	5	4	4	4	4	4	4	4	4	3	4	5	3	5	4	3	4	4	4	4	3	5	4	4	4	2	5	5	5	4	2	5	4	2	6	4	4	4	4	3.666666667
170	27	3	2	2	2	5	6	5	5	6	4	5	6	5	5	5	6	4	5	6	5	4	5	4	5	5	4	5	6	5	5	4	5	5	6	4	5	5	4	6	5	6	5	5	4	5.333333333	5.333333333	4.333333333	4.666666667
171	27	4	2	1	1	5	4	5	5	6	6	7	7	6	6	7	5	2	5	3	5	4	7	6	2	1	3	5	5	3	6	6	4	2	5	5	2	3	3	4	2	2	5	5	2	4.666666667	4.333333333	5.666666667	2
172	27	2	2	1	1	7	7	7	4	5	5	7	7	4	3	7	7	7	4	4	6	1	5	3	1	1	1	1	1	1	1	3	6	4	5	1	5	1	1	1	1	1	1	1	1	7	4.666666667	3	1
173	27	4	0	1	1	2	5	5	5	6	6	5	5	6	5	5	6	4	5	5	4	3	4	5	2	2	3	4	4	4	5	4	5	3	4	2	4	3	2	4	2	4	5	4	4	4	4.666666667	4	2.333333333
174	27	3	0	3	3	2	2	4	1	3	2	5	2	2	4	5	5	5	3	4	3	5	6	3	5	3	3	3	3	2	2	2	5	1	1	1	1	1	1	1	1	1	1	1	1	2.666666667	3.333333333	4.666666667	3.666666667
175	27	4	0	2	2	6	5	6	6	5	3	5	2	2	5	6	6	6	5	4	6	5	4	6	3	5	4	3	6	4	6	7	4	3	4	2	4	6	5	4	5	2	4	5	6	5.666666667	5	5	4
176	27	3	2	1	1	4	5	5	6	6	6	6	6	6	6	6	6	6	6	6	6	6	6	6	6	6	6	6	6	6	6	6	6	5	5	5	5	5	5	5	5	5	5	5	5	4.666666667	6	6	6
177	27	3	2	2	2	6	6	5	6	5	6	7	7	6	6	6	6	5	7	6	6	3	4	4	5	2	2	5	6	5	5	5	5	5	6	2	2	3	2	2	2	3	5	5	5	5.666666667	6.333333333	3.666666667	3
178	28	2	0	2	2	5	5	4	7	7	6	6	6	6	6	6	6	6	4	3	4	7	7	5	5	1	1	3	7	7	6	7	4	7	4	5	5	4	4	4	4	6	6	6	6	4.666666667	3.666666667	6.333333333	2.333333333
179	28	4	2	1	1	5	3	5	6	7	5	6	6	6	4	6	5	7	6	6	6	5	6	5	4	3	4	3	4	4	4	7	7	2	6	3	7	5	4	3	2	3	6	7	7	4.333333333	6	5.333333333	3.666666667
180	28	2	2	3	3	5	4	4	6	6	5	7	6	6	5	7	7	7	4	5	5	2	4	5	5	3	1	3	5	4	5	5	4	4	5	4	6	5	6	5	2	5	6	7	6	4.333333333	4.666666667	3.666666667	3
181	28	2	2	4	3	7	7	7	7	7	4	6	6	3	1	7	7	4	4	4	6	1	4	1	4	1	1	1	3	1	7	7	7	2	2	2	2	2	2	2	2	2	4	4	2	7	4.666666667	2	2
182	28	4	2	3	3	4	5	6	5	6	5	6	6	5	3	5	5	5	6	5	5	3	4	3	3	3	3	3	5	5	5	6	5	2	5	4	6	2	5	4	4	5	5	5	4	5	5.333333333	3.333333333	3
183	28	3	2	4	3	5	5	4	3	4	5	5	5	3	5	5	4	5	5	5	4	6	4	6	5	3	4	5	3	5	4	6	4	2	6	5	6	4	6	4	5	4	6	2	5	4.666666667	4.666666667	5.333333333	4
184	28	4	0	1	1	2	2	4	5	5	4	5	3	4	5	5	5	2	3	3	5	2	3	3	3	3	2	2	4	3	4	5	5	4	4	5	4	2	2	2	2	2	2	2	2	2.666666667	3.666666667	2.666666667	2.666666667
185	28	4	0	3	3	5	5	4	6	6	7	6	7	6	3	2	6	1	3	1	1	1	6	3	4	3	2	2	1	2	2	2	2	1	1	1	3	3	1	3	1	3	1	1	1	4.666666667	1.666666667	3.333333333	3
186	28	3	2	3	3	4	5	4	5	6	6	7	6	6	7	6	7	6	5	5	4	1	7	3	4	3	4	3	2	3	4	5	4	2	4	3	6	4	1	2	3	5	6	5	4	4.333333333	4.666666667	3.666666667	3.666666667
187	28	4	2	1	1	1	3	2	6	7	5	6	5	4	3	7	6	5	4	5	6	3	4	3	4	2	4	5	4	5	6	5	5	4	5	4	4	2	2	4	5	2	5	5	4	2	5	3.333333333	3.333333333
188	28	3	0	1	1	7	7	7	7	7	7	6	7	6	7	6	7	6	6	7	6	7	6	7	6	6	7	6	7	6	7	6	7	6	7	6	7	6	7	6	7	6	7	6	7	7	6.333333333	6.666666667	6.333333333
189	28	4	2	1	1	5	3	5	5	3	4	6	7	5	3	1	4	5	6	5	4	2	6	7	3	2	1	4	5	6	5	4	7	5	2	7	5	4	1	3	5	7	6	5	2	4.333333333	5	5	2
190	28	3	2	3	3	4	5	3	6	6	3	3	4	5	1	7	5	3	3	1	5	2	6	4	3	4	5	6	5	5	5	3	4	2	3	3	4	4	1	3	1	5	6	1	3	4	3	4	4
191	28	4	2	3	3	2	7	6	5	5	5	6	6	6	6	6	5	5	5	5	4	5	4	5	5	5	4	4	4	4	4	4	4	5	2	2	5	4	4	4	4	2	5	5	2	5	4.666666667	4.666666667	4.666666667
192	28	4	0	1	1	2	3	3	5	6	4	5	5	5	3	7	6	5	3	5	5	2	3	2	2	2	2	2	3	2	5	5	6	2	3	4	2	1	3	3	3	4	2	3	3	2.666666667	4.333333333	2.333333333	2
193	28	3	0	1	1	7	7	7	7	7	4	4	3	3	4	5	6	6	3	2	3	1	2	1	4	5	4	3	4	2	4	5	4	4	2	3	4	1	2	3	1	5	5	5	1	7	2.666666667	1.333333333	4.333333333
194	28	4	2	3	3	6	5	7	6	7	5	5	5	6	3	6	6	4	6	5	6	3	5	3	2	2	2	5	5	4	6	6	6	3	2	2	6	3	3	3	1	5	6	6	1	6	5.666666667	3.666666667	2
195	28	4	2	1	1	3	2	2	3	3	3	4	3	4	3	4	2	4	4	3	5	4	5	4	5	3	4	5	4	3	5	3	4	3	4	2	4	2	2	4	2	4	5	5	2	2.333333333	4	4.333333333	4
196	29	4	2	2	2	7	2	6	5	7	2	6	6	7	1	7	5	7	6	6	7	1	4	5	2	2	2	6	6	6	6	7	7	2	2	1	5	2	2	1	1	4	5	1	1	5	6.333333333	3.333333333	2
197	29	3	2	1	1	4	4	4	6	6	5	5	5	5	5	5	5	6	4	4	4	4	5	4	5	4	4	4	4	5	4	6	6	5	5	4	4	4	4	4	4	4	4	4	4	4	4	4.333333333	4.333333333
198	29	4	2	1	1	3	2	2	7	7	5	5	5	3	7	7	5	5	5	7	5	2	3	5	1	1	2	4	4	5	5	4	6	2	2	2	2	2	2	2	2	5	5	2	2	2.333333333	5.666666667	3.333333333	1.333333333
199	29	3	2	4	3	4	7	7	7	7	1	4	7	7	7	7	7	1	7	7	7	7	7	7	7	7	7	7	7	7	7	7	7	4	6	7	7	7	7	7	7	1	1	1	7	6	7	7	7
200	29	3	0	1	1	2	2	1	7	6	6	5	4	4	6	7	6	6	2	2	4	1	1	1	1	1	1	1	5	1	5	6	6	1	2	3	4	3	3	3	3	3	3	3	3	1.666666667	2.666666667	1	1
201	29	4	2	3	3	3	3	3	6	7	3	6	6	5	4	6	5	7	3	3	5	2	3	2	1	1	1	1	3	4	3	4	6	1	1	2	1	1	1	2	1	6	5	2	3	3	3.666666667	2.333333333	1
202	29	4	2	3	3	2	2	4	6	5	7	6	6	6	4	6	5	4	4	4	6	5	5	5	4	4	3	5	3	5	4	3	5	3	2	3	4	3	3	4	3	6	5	6	2	2.666666667	4.666666667	5	3.666666667
203	29	3	0	3	3	6	7	6	6	6	4	5	5	6	6	7	6	6	5	7	7	3	6	7	4	2	3	5	7	7	6	7	7	6	6	3	2	2	2	3	3	5	5	4	7	6.333333333	6.333333333	5.333333333	3
204	29	1	0	1	1	6	6	6	6	5	6	6	6	6	6	6	6	6	5	2	2	6	2	3	2	1	1	1	2	1	1	1	5	4	4	4	4	4	4	4	4	4	4	4	4	6	3	3.666666667	1.333333333
205	29	4	0	2	2	5	6	6	6	7	5	5	5	6	7	7	7	6	4	5	4	2	3	3	2	1	1	4	5	3	5	5	6	3	3	3	5	3	3	3	3	5	5	5	3	5.666666667	4.333333333	2.666666667	1.333333333
206	29	4	2	1	1	1	1	1	7	7	7	7	7	7	7	7	7	7	2	4	5	1	1	1	1	1	1	1	1	1	1	1	1	1	1	1	1	1	1	1	1	1	2	2	1	1	3.666666667	1	1
207	29	4	2	1	1	4	4	4	4	4	4	4	4	4	4	4	4	4	4	4	4	4	4	4	4	4	4	4	4	4	4	4	4	4	4	4	4	4	4	4	4	4	4	4	4	4	4	4	4
208	29	4	2	4	3	6	7	5	7	5	6	7	7	5	1	7	6	1	5	5	5	2	2	5	5	5	6	3	3	3	6	5	6	5	4	3	6	4	4	4	4	6	6	6	5	6	5	3	5.333333333
209	29	4	0	1	1	4	3	3	2	4	4	5	5	5	4	4	4	4	3	3	4	2	4	4	1	1	5	4	4	5	5	5	4	5	5	5	6	4	2	2	2	5	5	3	3	3.333333333	3.333333333	3.333333333	2.333333333
210	29	4	2	2	2	5	4	5	6	5	5	4	4	5	4	4	5	4	5	4	4	3	4	5	4	3	4	5	4	3	4	5	6	5	6	5	6	7	6	5	6	5	6	7	6	4.666666667	4.333333333	4	3.666666667
211	30	4	2	2	2	5	5	5	6	6	6	5	5	5	5	5	5	5	4	4	4	4	4	4	4	4	4	4	4	4	4	4	4	4	4	4	4	4	4	4	4	4	4	4	4	5	4	4	4
212	30	4	2	3	3	2	2	3	7	6	4	4	5	3	1	1	5	6	5	3	6	1	2	5	1	1	1	4	3	2	1	7	3	1	1	1	6	1	1	1	1	2	5	6	1	2.333333333	4.666666667	2.666666667	1
213	30	3	0	3	3	1	2	5	6	7	2	3	4	4	3	3	4	1	4	2	3	1	5	4	2	1	3	5	5	5	6	2	5	1	4	2	4	3	3	2	3	4	5	2	3	2.666666667	3	3.333333333	2
214	30	3	2	1	1	4	5	4	5	3	5	6	5	5	1	7	6	6	5	6	7	6	6	6	5	6	7	6	6	4	6	7	6	1	1	1	4	1	1	1	1	1	1	1	1	4.333333333	6	6	6
215	30	4	2	1	1	7	7	5	6	6	5	6	5	5	3	6	5	5	6	5	5	2	3	4	3	2	3	3	5	4	5	4	5	5	4	2	5	3	2	2	1	5	4	3	4	6.333333333	5.333333333	3	2.666666667
216	30	4	0	2	2	1	1	1	5	7	4	5	5	7	7	7	7	1	3	3	4	2	3	4	2	1	1	2	5	2	7	2	3	1	1	1	1	1	1	1	1	7	7	5	1	1	3.333333333	3	1.333333333
217	30	3	0	1	1	5	5	5	4	4	6	6	5	4	4	4	4	4	5	4	4	4	4	4	4	4	4	4	4	4	4	4	3	4	4	4	4	4	4	4	4	4	4	4	4	5	4.333333333	4	4
218	30	2	0	1	1	6	7	7	7	7	7	7	7	7	7	7	7	7	7	7	7	1	1	7	7	1	1	1	1	7	7	1	6	7	7	5	7	1	1	1	1	1	1	5	1	6.666666667	7	3	3
219	30	4	0	1	1	3	3	4	6	6	5	6	6	6	6	4	6	4	4	5	6	4	5	4	3	2	2	3	4	3	5	6	6	2	4	2	5	3	3	2	1	4	5	4	5	3.333333333	5	4.333333333	2.333333333
220	30	4	2	2	2	5	5	6	4	5	4	6	7	5	6	6	7	4	5	6	4	5	3	6	5	5	3	6	6	4	7	5	4	6	4	5	2	6	4	5	2	4	6	6	5	5.333333333	5	4.666666667	4.333333333
221	30	4	0	1	1	3	4	3	5	6	6	6	6	6	6	6	6	6	5	5	5	5	4	4	4	4	4	4	4	4	4	4	4	3	2	2	2	2	4	2	4	2	2	2	2	3.333333333	5	4.333333333	4
222	30	4	2	2	2	2	2	2	5	5	5	5	5	5	5	5	5	4	2	3	4	3	2	4	2	1	1	1	1	1	2	4	6	1	3	1	4	1	1	1	1	3	3	3	1	2	3	3	1.333333333
223	30	4	2	2	2	5	4	4	4	5	5	5	5	4	4	4	4	4	5	4	4	4	5	5	5	5	4	4	4	4	4	4	5	5	4	4	4	4	4	4	5	4	5	4	4	4.333333333	4.333333333	4.666666667	4.666666667
224	30	3	0	3	3	5	6	7	6	6	6	5	6	3	2	7	4	7	4	5	7	3	4	2	4	1	2	2	2	3	3	6	6	2	6	5	6	5	6	6	2	2	4	5	4	6	5.333333333	3	2.333333333
225	30	4	0	2	2	2	2	4	5	6	4	5	6	5	5	7	6	4	4	4	4	3	5	5	3	2	5	4	4	3	5	4	7	1	1	1	3	1	1	1	1	3	3	3	2	2.666666667	4	4.333333333	3.333333333
226	30	4	2	1	1	3	5	5	3	5	5	5	5	5	6	4	4	4	5	4	5	5	5	5	4	5	5	5	5	6	5	4	3	2	6	2	2	4	3	4	3	2	6	2	5	4.333333333	4.666666667	5	4.666666667
227	31	4	2	4	3	5	5	5	5	5	6	5	6	5	7	5	6	5	5	6	7	4	5	4	5	5	5	6	7	6	5	5	5	5	6	2	7	5	4	7	5	7	7	7	5	5	6	4.333333333	5
228	31	3	2	1	1	1	1	1	6	7	4	5	4	2	1	1	6	7	5	6	7	2	5	4	2	1	1	1	2	1	2	4	7	1	1	1	4	3	3	3	2	4	4	3	2	1	6	3.666666667	1.333333333
229	31	4	2	1	1	5	5	5	5	7	6	6	6	6	6	6	6	6	5	5	5	5	4	5	3	2	3	3	3	4	3	4	3	3	3	3	3	3	3	3	3	3	6	6	3	5	5	4.666666667	2.666666667
230	31	2	2	2	2	7	7	7	7	7	6	6	6	6	3	7	5	7	5	7	7	1	1	4	1	1	1	1	1	1	1	1	7	1	1	1	1	1	1	1	1	1	1	1	1	7	6.333333333	2	1
231	31	3	2	1	1	7	7	7	7	7	7	6	7	7	6	6	6	5	5	6	7	3	5	5	5	6	6	5	5	5	4	4	4	7	7	7	7	6	6	3	6	7	7	6	3	7	6	4.333333333	5.666666667
232	31	3	2	1	1	4	4	5	3	5	5	5	4	4	5	5	5	5	5	5	4	5	5	5	5	5	4	5	5	5	5	5	5	5	5	4	4	5	5	5	5	5	5	5	5	4.333333333	4.666666667	5	4.666666667
233	31	4	2	3	3	6	6	6	5	6	5	6	5	4	3	5	5	5	6	3	4	6	5	5	5	5	5	5	4	5	4	5	4	4	2	2	5	2	3	3	3	3	5	2	2	6	4.333333333	5.333333333	5
234	31	4	2	2	2	7	7	7	5	7	7	7	7	7	1	7	7	7	5	1	3	1	2	3	1	1	1	1	2	1	1	3	5	3	1	1	1	1	1	1	1	1	2	1	3	7	3	2	1
235	31	4	0	1	1	1	1	1	5	6	4	5	4	3	2	2	3	1	6	2	2	2	2	2	5	1	1	1	1	1	3	6	1	3	1	1	1	5	2	2	6	1	1	3	3	1	3.333333333	2	2.333333333
236	31	3	2	2	2	4	5	4	7	6	4	5	5	4	3	6	6	4	5	4	5	3	4	4	4	4	4	4	6	4	5	5	5	4	2	4	2	2	2	4	3	2	2	3	5	4.333333333	4.666666667	3.666666667	4
237	31	4	2	2	2	4	3	4	5	4	5	6	5	6	3	6	6	5	5	6	4	5	4	6	5	6	4	5	6	5	4	5	4	4	5	6	5	4	6	5	4	5	6	6	4	3.666666667	5	5	5
238	31	4	2	3	3	5	4	5	4	5	5	6	4	5	3	4	6	5	4	4	5	4	5	4	6	6	4	5	5	3	4	2	5	4	5	6	4	5	4	6	5	4	6	5	4	4.666666667	4.333333333	4.333333333	5.333333333
239	31	4	0	1	1	2	3	3	6	3	4	3	5	5	3	6	5	4	3	4	5	4	2	4	2	2	3	4	5	4	5	6	5	3	2	4	4	3	5	4	2	5	5	2	2	2.666666667	4	3.333333333	2.333333333
240	31	4	2	3	3	5	4	5	5	5	6	5	6	5	5	5	5	6	5	6	5	5	5	5	5	4	4	5	4	5	4	5	5	5	6	5	5	5	4	5	6	5	5	6	6	4.666666667	5.333333333	5	4.333333333
241	31	4	2	3	3	3	4	5	7	7	5	4	3	4	5	7	7	6	4	3	3	1	3	3	1	1	1	2	2	2	2	2	2	2	2	1	3	3	3	1	3	3	5	4	2	4	3.333333333	2.333333333	1
242	31	4	0	1	1	4	5	3	5	3	6	4	5	5	3	4	6	2	4	5	6	3	5	4	3	6	5	3	4	6	5	3	7	5	2	4	5	6	5	4	4	5	2	5	6	4	5	4	4.666666667
243	31	3	0	4	3	5	4	6	6	3	7	4	5	3	4	6	5	5	6	3	5	5	6	3	5	6	6	4	6	6	3	6	5	4	6	5	6	2	5	5	5	6	2	6	5	5	4.666666667	4.666666667	5.666666667
244	31	4	2	1	1	7	5	5	5	6	5	7	4	5	2	2	6	3	5	3	4	2	2	2	3	1	3	4	2	4	2	5	6	1	3	1	6	1	1	1	1	6	7	1	3	5.666666667	4	2	2.333333333
245	31	4	2	3	3	3	4	4	6	6	4	6	4	4	1	7	5	4	5	2	5	1	3	3	3	2	3	4	4	3	4	5	5	3	3	3	4	3	3	3	2	4	5	2	3	3.666666667	4	2.333333333	2.666666667
246	32	4	2	1	1	3	4	5	1	4	3	3	2	3	3	2	3	6	3	4	3	4	3	5	4	5	3	5	4	5	4	6	4	2	4	2	3	5	2	4	3	4	3	5	3	4	3.333333333	4	4
247	32	3	2	3	3	4	3	4	6	5	4	5	7	6	4	7	5	5	5	5	6	2	6	6	2	1	2	5	5	5	6	6	5	4	4	2	2	3	2	2	3	5	5	4	2	3.666666667	5.333333333	4.666666667	1.666666667
248	32	4	0	1	1	4	6	5	6	7	4	4	6	5	6	6	6	6	5	5	6	4	5	5	4	2	3	3	5	6	6	6	5	4	6	4	5	2	3	2	3	5	4	4	4	5	5.333333333	4.666666667	3
249	32	2	2	1	1	3	3	3	6	6	4	3	3	3	3	2	5	6	4	3	3	5	5	4	3	5	4	4	3	4	5	4	3	1	2	4	5	4	4	2	4	2	5	4	5	3	3.333333333	4.666666667	4
250	32	3	0	1	1	1	1	1	7	7	4	4	5	5	4	4	6	4	5	7	6	3	4	6	3	1	4	4	3	4	5	5	7	5	5	4	4	4	2	4	3	4	4	4	2	1	6	4.333333333	2.666666667
251	32	4	0	3	3	5	4	4	4	5	5	4	4	4	4	4	5	5	4	5	4	4	4	4	4	5	3	5	3	5	5	4	5	2	4	4	4	4	2	4	4	4	4	4	4	4.333333333	4.333333333	4	4
252	32	3	2	1	1	2	3	2	3	4	5	6	5	6	6	5	4	5	3	4	3	4	5	3	4	5	3	4	5	4	3	4	3	4	3	2	4	2	4	2	3	2	4	2	4	2.333333333	3.333333333	4	4
253	32	4	0	2	2	2	5	4	7	7	5	6	5	5	5	5	6	5	6	5	6	3	2	6	5	2	2	5	5	6	7	5	7	4	2	2	5	4	2	2	3	5	5	5	4	3.666666667	5.666666667	3.666666667	3
254	32	3	2	1	1	1	5	4	6	6	6	6	6	6	1	6	6	6	7	7	7	4	7	7	4	4	6	7	7	7	7	7	7	7	7	7	7	3	4	7	3	7	7	7	7	3.333333333	7	6	4.666666667
255	32	4	2	3	3	7	7	6	6	6	3	5	4	4	3	7	5	2	3	5	6	1	3	3	4	2	5	3	4	5	5	7	7	3	2	1	2	2	3	3	3	5	5	5	3	6.666666667	4.666666667	2.333333333	3.666666667
256	32	2	2	1	1	1	1	1	7	7	7	7	4	7	1	7	7	7	7	4	5	7	7	3	1	1	1	1	3	4	1	2	1	1	1	1	1	1	1	1	1	1	1	1	1	1	5.333333333	5.666666667	1
257	32	3	0	1	1	1	1	1	5	5	2	4	3	1	7	5	3	4	2	6	7	4	5	3	3	3	7	5	6	5	4	5	6	7	7	7	4	2	2	5	3	6	6	5	1	1	5	4	4.333333333
258	32	3	2	1	1	1	1	1	6	6	5	4	5	5	4	5	6	5	5	2	3	4	4	4	5	4	4	3	2	4	5	4	2	3	2	2	4	2	4	4	2	2	2	2	2	1	3.333333333	4	4.333333333
259	32	4	2	1	1	1	1	2	6	6	6	6	5	5	1	6	5	5	5	5	6	2	5	4	2	1	1	5	4	3	6	3	6	2	1	4	3	1	1	1	1	6	5	4	2	1.333333333	5.333333333	3.666666667	1.333333333
260	32	4	2	3	3	7	7	7	7	7	7	7	7	7	1	7	7	7	7	1	7	1	3	7	3	1	1	3	3	1	3	7	1	2	6	7	7	7	4	2	3	7	7	7	4	7	5	3.666666667	1.666666667
261	32	3	2	3	3	6	5	5	7	7	7	7	7	7	1	7	7	7	5	2	5	1	4	5	1	1	1	3	3	5	3	3	4	5	5	3	4	1	3	3	1	4	5	4	4	5.333333333	4	3.333333333	1
262	33	4	2	1	1	4	4	6	1	6	3	7	3	2	4	6	3	5	5	4	5	4	5	4	5	4	5	4	4	5	4	5	4	4	2	4	5	4	5	5	6	4	5	4	5	4.666666667	4.666666667	4.333333333	4.666666667
263	33	4	0	2	2	3	2	2	5	6	2	6	5	6	6	7	6	6	6	4	6	7	5	6	4	3	2	3	3	4	5	3	6	5	4	5	2	3	2	4	2	6	5	4	3	2.333333333	5.333333333	6	3
264	33	3	2	2	2	1	1	5	3	4	1	2	1	2	1	7	5	7	1	3	5	1	1	4	1	1	1	1	1	1	4	1	4	1	1	1	1	1	1	1	1	1	1	1	1	2.333333333	3	2	1
265	33	4	2	1	1	2	2	3	6	6	6	7	7	7	6	6	7	7	6	3	4	5	5	5	6	4	5	5	7	6	4	7	6	6	6	4	6	2	2	2	2	4	2	2	3	2.333333333	4.333333333	5	5
266	33	3	0	1	1	4	4	5	6	6	6	7	7	5	6	7	6	4	1	5	6	1	4	2	2	1	4	4	4	4	3	3	7	1	5	4	6	3	3	4	2	6	5	4	4	4.333333333	4	2.333333333	2.333333333
267	33	4	0	3	3	5	4	3	5	6	6	5	5	5	5	5	5	5	7	5	6	3	5	5	5	2	2	3	3	2	5	4	5	2	3	2	4	2	2	2	3	5	4	5	5	4	6	4.333333333	3
268	33	4	2	1	1	1	1	1	6	6	6	7	4	4	3	6	7	7	6	6	6	1	2	1	2	1	1	6	3	5	7	7	7	1	1	3	4	1	3	1	1	3	1	1	1	1	6	1.333333333	1.333333333
269	33	3	0	2	2	2	2	5	5	5	5	5	5	5	5	5	5	5	3	5	5	3	3	3	4	5	5	5	5	5	5	5	5	2	5	4	5	4	4	4	4	4	5	5	5	3	4.333333333	3	4.666666667
270	33	3	0	1	1	1	1	1	6	7	3	2	2	6	4	4	5	1	5	1	1	4	3	2	2	1	1	1	1	1	1	1	1	3	3	4	2	1	1	1	1	4	2	2	3	1	2.333333333	3	1.333333333
271	33	4	2	2	2	4	3	7	5	7	6	5	5	5	4	5	7	6	6	4	5	4	6	7	5	3	2	2	3	2	2	3	6	4	3	2	2	6	4	5	2	5	5	4	5	4.666666667	5	5.666666667	3.333333333
272	33	3	2	1	1	1	1	1	6	7	5	6	6	6	4	7	7	7	5	7	7	1	6	6	3	3	1	5	4	5	6	7	7	2	2	3	3	4	6	4	1	2	4	5	4	1	6.333333333	4.333333333	2.333333333
273	33	3	0	1	1	5	4	5	6	5	3	5	4	3	6	5	5	4	2	2	3	3	3	4	3	2	2	2	3	2	3	3	4	3	3	5	5	4	2	5	3	4	5	5	6	4.666666667	2.333333333	3.333333333	2.333333333
274	33	4	0	1	1	6	6	6	4	4	5	6	5	5	6	6	6	4	1	2	3	1	2	2	5	6	2	2	2	2	5	5	6	3	3	3	4	3	3	3	3	4	5	4	3	6	2	1.666666667	4.333333333
275	33	4	2	1	1	1	1	1	4	5	5	6	6	6	1	4	6	7	4	2	2	2	2	5	2	2	2	3	4	4	5	6	6	3	3	3	4	3	3	3	3	6	6	4	3	1	2.666666667	3	2
276	33	3	0	1	1	2	6	2	6	6	4	4	6	6	4	4	6	4	6	1	1	1	1	5	1	1	1	1	4	1	1	1	1	3	3	3	3	3	3	3	3	3	3	3	3	3.333333333	2.666666667	2.333333333	1
277	33	4	2	1	1	1	1	1	6	6	5	5	5	5	1	7	5	5	4	4	4	4	4	4	4	4	1	1	2	1	1	1	1	3	3	3	3	3	3	3	3	3	3	3	3	1	4	4	3
278	33	4	2	3	3	4	4	4	4	6	4	7	4	4	1	7	7	7	2	2	2	2	2	2	2	2	2	2	2	2	2	2	2	1	1	1	1	1	1	1	1	1	1	1	1	4	2	2	2
279	33	4	2	3	3	6	4	6	4	3	2	2	6	3	2	6	4	3	3	4	3	5	6	3	3	6	6	5	4	5	5	3	6	5	2	6	5	4	5	6	4	5	6	4	5	5.333333333	3.333333333	4.666666667	5
280	33	4	2	1	1	6	6	6	6	6	5	6	5	6	5	6	5	5	6	5	4	6	4	6	5	7	5	4	3	5	6	5	6	5	2	3	2	6	2	6	6	4	5	4	4	6	5	5.333333333	5.666666667
281	33	3	2	2	2	2	2	2	5	5	5	5	5	5	5	5	5	5	4	5	4	4	5	3	3	2	3	3	3	3	3	4	4	3	3	3	3	3	3	3	3	2	3	4	3	2	4.333333333	4	2.666666667
282	33	4	2	1	1	5	5	5	6	6	6	7	6	6	5	7	6	5	5	4	5	5	5	5	5	4	5	5	4	4	5	5	5	3	3	3	5	3	3	3	3	3	3	3	3	5	4.666666667	5	4.666666667
283	33	4	2	1	1	1	1	1	6	7	4	5	4	4	1	7	4	7	5	4	4	1	4	4	1	1	1	4	2	3	2	2	3	1	1	1	1	1	1	1	1	3	1	1	1	1	4.333333333	3	1
284	33	4	2	4	3	5	5	4	5	5	4	5	5	6	5	7	5	4	4	4	5	1	3	3	4	3	3	4	4	4	5	5	4	2	2	2	3	3	2	2	2	4	4	4	2	4.666666667	4.333333333	2.333333333	3.333333333
285	33	4	2	2	2	6	5	5	6	5	3	6	3	5	1	7	7	7	4	5	6	1	5	4	2	2	2	3	4	3	5	4	7	2	4	2	2	1	3	2	1	4	4	4	4	5.333333333	5	3.333333333	2
286	34	3	2	3	3	3	3	6	7	7	5	5	5	4	1	7	6	4	3	4	6	1	5	4	1	1	2	2	4	4	6	6	7	2	2	3	4	3	3	3	3	4	4	2	2	4	4.333333333	3.333333333	1.333333333
287	34	4	2	3	3	6	7	7	7	7	7	6	6	5	2	6	6	6	6	2	5	3	4	5	3	2	3	4	6	4	5	6	4	3	4	3	5	6	3	3	3	7	5	3	3	6.666666667	4.333333333	4	2.666666667
288	34	3	2	4	3	5	5	5	4	6	5	5	5	5	2	4	5	6	4	3	4	1	4	4	4	1	1	3	3	3	3	3	3	3	3	3	3	3	3	3	3	4	5	3	3	5	3.666666667	3	2
289	34	3	2	3	3	5	6	4	6	7	3	5	5	4	4	7	6	6	5	6	5	2	4	5	4	3	3	4	3	4	5	5	6	5	5	2	4	6	4	3	4	4	6	5	2	5	5.333333333	3.666666667	3.333333333
290	34	4	2	1	1	4	5	4	5	3	4	5	4	5	5	3	4	5	5	4	5	4	5	4	5	6	4	5	3	4	4	4	5	5	5	5	4	5	3	5	2	5	5	4	2	4.333333333	4.666666667	4.333333333	5
291	34	4	2	4	3	1	1	4	6	4	3	4	5	5	4	6	6	6	4	4	4	3	5	5	3	1	2	2	3	4	3	6	2	1	4	3	4	3	3	3	3	4	3	3	3	2	4	4.333333333	2
292	34	4	2	4	3	1	7	7	7	7	4	5	5	5	1	7	7	7	6	6	6	1	1	1	1	1	1	1	5	5	7	7	7	1	1	1	7	1	1	1	1	7	6	3	3	5	6	1	1
293	34	3	0	1	1	1	1	3	6	6	5	7	7	2	1	4	6	4	3	1	1	4	3	4	2	2	1	2	4	3	4	3	1	1	1	1	1	1	1	1	1	3	3	1	1	1.666666667	1.666666667	3.666666667	1.666666667
294	34	3	2	2	2	2	2	2	2	5	5	5	6	4	2	4	5	4	4	3	5	2	3	3	2	2	2	2	2	2	4	4	6	2	2	2	4	3	3	2	3	3	2	2	2	2	4	2.666666667	2
295	34	3	2	3	3	1	3	1	7	7	4	3	4	4	1	1	6	4	5	1	1	1	5	5	7	5	3	5	5	5	5	5	1	1	1	1	1	1	1	1	1	1	1	1	1	1.666666667	2.333333333	3.666666667	5
296	34	3	0	1	1	2	2	2	6	7	6	6	6	5	5	4	5	2	3	5	5	2	3	4	3	3	5	4	3	3	3	5	6	3	3	2	5	2	2	2	2	5	5	5	3	2	4.333333333	3	3.666666667
297	34	3	2	2	2	5	5	5	4	5	5	5	5	4	4	4	6	6	5	4	3	5	4	5	5	4	4	5	5	5	4	4	4	5	4	5	4	4	5	5	5	5	5	5	2	5	4	4.666666667	4.333333333
298	34	4	2	3	3	1	3	1	6	7	3	6	6	5	2	6	6	6	3	5	5	1	3	3	1	1	1	1	1	1	1	1	6	1	1	1	6	1	1	1	1	4	4	4	5	1.666666667	4.333333333	2.333333333	1
299	34	4	2	3	3	4	5	5	6	6	4	4	4	5	4	5	5	6	5	5	5	3	4	5	3	3	3	4	4	4	5	5	5	2	2	4	5	2	2	2	3	6	6	5	2	4.666666667	5	4	3
300	34	4	0	1	1	5	6	5	6	7	6	6	6	6	6	6	5	5	5	5	4	6	6	6	5	5	4	5	6	6	6	5	7	5	5	6	6	5	5	6	2	5	6	5	6	5.333333333	4.666666667	6	4.666666667
301	34	3	2	1	1	4	4	5	5	6	5	6	4	5	4	5	4	6	5	6	5	6	5	6	5	6	4	3	4	4	3	4	5	2	3	4	2	4	2	5	4	2	5	4	4	4.333333333	5.333333333	5.666666667	5
302	34	4	2	2	2	5	5	6	5	5	6	5	5	6	6	6	6	6	6	6	6	6	6	6	5	3	4	4	4	4	5	3	2	3	2	2	2	2	2	2	5	4	2	4	4	5.333333333	6	6	4
303	34	3	2	1	1	1	1	1	5	7	4	4	5	2	4	6	6	7	1	5	4	1	1	1	1	1	1	1	1	1	1	4	5	1	4	1	5	1	1	1	1	1	4	5	1	1	3.333333333	1	1
304	34	4	2	1	1	5	6	6	7	7	7	7	7	7	7	7	6	7	3	5	4	7	5	6	6	7	5	6	3	6	7	3	6	2	6	5	6	4	2	5	6	5	7	5	6	5.666666667	4	6	6
305	35	3	2	3	3	2	5	5	5	5	6	6	6	6	4	6	6	6	3	3	3	3	4	3	4	4	3	3	3	3	3	2	3	2	2	2	4	2	2	2	2	5	5	5	2	4	3	3.333333333	3.666666667
306	35	3	2	3	3	5	4	4	5	5	5	5	6	6	6	5	5	5	5	4	4	3	4	3	4	4	3	2	3	2	2	3	3	2	4	2	2	4	4	4	4	5	4	4	4	4.333333333	4.333333333	3.333333333	3.666666667
307	35	2	2	1	1	7	4	4	7	7	5	6	5	4	7	7	2	7	7	7	7	5	6	7	7	3	3	4	7	7	7	7	7	7	7	7	7	6	4	2	1	1	2	5	5	5	7	6	4.333333333
308	35	4	2	2	2	4	6	3	6	6	3	5	1	5	4	7	3	6	5	2	6	3	6	4	6	2	4	2	5	6	3	6	4	5	3	5	6	3	6	5	4	4	6	3	4	4.333333333	4.333333333	4.333333333	4
309	35	3	0	2	2	2	5	3	7	6	4	6	6	6	5	6	7	6	5	2	6	1	3	1	1	1	4	3	5	5	4	6	6	1	3	1	1	1	1	1	1	5	5	2	1	3.333333333	4.333333333	1.666666667	2
310	35	4	2	3	3	4	3	3	5	7	4	4	5	5	2	6	5	6	3	5	6	2	5	5	3	1	1	2	4	5	5	6	6	1	2	3	6	1	3	3	1	6	6	6	3	3.333333333	4.666666667	4	1.666666667
311	35	3	2	3	3	6	7	6	5	5	5	5	5	4	6	6	4	3	4	5	5	3	3	3	2	2	3	5	4	4	4	5	5	4	4	2	6	4	5	5	2	4	5	4	5	6.333333333	4.666666667	3	2.333333333
312	35	4	2	1	1	2	2	2	6	7	4	4	4	5	4	7	5	6	3	2	4	4	3	2	2	2	2	2	2	2	2	3	2	2	2	4	4	2	2	2	2	2	4	4	4	2	3	3	2
313	35	4	2	1	1	4	4	4	3	4	5	6	5	4	3	4	5	4	4	4	4	4	4	5	3	4	5	4	3	4	5	4	3	4	5	4	2	4	5	4	2	4	5	4	2	4	4	4.333333333	4
314	35	4	2	3	3	7	5	4	5	6	6	7	5	6	6	4	5	5	5	5	6	6	6	6	7	6	5	4	5	6	6	6	4	5	6	6	6	4	5	7	5	6	4	6	7	5.333333333	5.333333333	6	6
315	35	4	2	3	3	1	5	6	6	7	6	5	5	6	1	7	7	7	7	4	6	1	1	5	1	1	1	1	3	1	6	5	7	1	1	1	6	1	1	1	1	4	5	6	1	4	5.666666667	2.333333333	1
316	35	4	2	2	2	2	2	2	5	5	5	5	3	4	5	5	4	3	5	4	5	5	4	5	4	5	6	5	5	4	5	4	5	5	4	5	5	4	2	4	4	5	6	5	4	2	4.666666667	4.666666667	5
317	35	3	2	3	3	4	5	4	7	7	4	5	5	4	1	7	6	7	2	1	1	1	1	2	1	1	1	1	1	1	1	1	1	1	1	1	1	1	1	1	1	1	5	3	1	4.333333333	1.333333333	1.333333333	1
318	35	2	0	2	2	4	5	6	5	7	6	7	5	4	7	7	7	7	6	6	7	3	4	4	4	4	4	4	4	4	4	7	3	6	6	6	6	6	6	6	6	4	4	4	4	5	6.333333333	3.666666667	4
319	35	3	2	2	2	4	1	2	6	7	3	4	4	4	4	4	5	7	3	1	4	2	1	3	1	1	3	2	1	2	1	1	5	2	4	5	4	1	2	6	4	6	2	4	1	2.333333333	2.666666667	2	1.666666667
320	36	3	0	1	1	1	5	1	6	6	4	4	1	6	2	2	4	1	1	1	1	1	1	1	1	1	1	1	1	1	1	1	1	1	1	1	1	1	1	1	1	1	1	1	1	2.333333333	1	1	1
321	36	3	0	1	1	2	2	2	5	6	4	6	5	5	5	5	5	5	4	4	4	4	4	4	4	4	4	4	4	4	4	4	4	3	3	3	3	3	3	3	3	3	3	3	3	2	4	4	4
322	36	4	0	2	2	2	2	2	6	6	6	6	6	6	6	6	5	4	2	4	5	2	2	3	4	4	2	2	3	2	5	7	6	2	2	4	5	2	2	2	2	5	5	4	5	2	3.666666667	2.333333333	3.333333333
323	36	4	0	3	3	5	5	5	6	7	6	6	6	6	6	6	6	4	6	6	6	6	5	5	5	5	5	5	5	5	5	5	6	6	6	4	5	5	5	4	4	5	5	5	4	5	6	5.333333333	5
324	36	4	2	3	3	5	6	6	6	6	6	6	6	6	6	6	6	5	7	7	7	1	4	3	1	1	1	4	5	4	5	4	7	6	3	4	5	3	3	2	2	5	6	4	3	5.666666667	7	2.666666667	1
325	36	3	0	2	2	2	7	1	5	6	7	7	6	5	6	6	7	6	3	3	6	2	3	2	1	1	1	2	1	1	4	3	4	4	2	3	4	4	2	2	3	4	4	4	2	3.333333333	4	2.333333333	1
326	36	3	2	1	1	5	5	5	2	4	5	5	5	5	5	5	5	5	4	5	6	5	6	5	6	5	6	5	6	5	6	5	6	4	5	5	2	4	4	4	4	5	4	2	3	5	5	5.333333333	5.666666667
327	36	4	2	4	3	6	6	5	6	7	6	7	6	5	7	6	7	7	7	6	4	5	6	7	6	5	6	4	6	5	6	7	6	5	6	6	5	6	7	6	5	6	4	4	5	5.666666667	5.666666667	6	5.666666667
328	36	3	0	2	2	6	5	6	6	5	6	6	6	7	6	5	6	6	6	5	6	6	6	5	6	5	6	6	6	6	5	5	5	7	6	5	5	6	6	6	6	6	6	7	6	5.666666667	5.666666667	5.666666667	5.666666667
329	36	3	2	2	2	5	4	6	4	6	5	7	5	5	4	7	6	7	4	5	5	1	1	4	1	1	1	4	5	4	6	6	6	1	1	3	5	1	1	3	1	5	2	3	3	5	4.666666667	2	1
330	36	4	0	1	1	5	5	5	6	6	6	6	6	6	6	7	6	6	4	4	5	3	5	5	3	3	3	3	5	4	4	5	4	4	2	3	4	2	2	2	2	2	5	5	2	5	4.333333333	4.333333333	3
331	36	4	0	1	1	6	5	6	6	6	6	6	6	6	6	4	6	6	6	5	5	6	5	5	5	3	3	5	2	2	3	5	5	3	3	3	4	3	3	3	3	5	5	2	4	5.666666667	5.333333333	5.333333333	3.666666667
332	36	3	2	1	1	5	4	5	4	3	5	4	3	5	4	3	4	4	4	5	5	4	6	4	3	5	5	6	4	5	3	6	5	3	5	6	4	2	5	4	6	4	5	2	4	4.666666667	4.666666667	4.666666667	4.333333333
333	36	4	2	1	1	2	4	5	6	7	5	6	6	7	5	5	5	4	5	7	6	3	3	1	4	1	2	1	1	2	4	6	7	4	3	1	7	2	1	5	1	7	6	6	7	3.666666667	6	2.333333333	2.333333333
334	36	3	2	3	3	3	2	4	5	6	2	4	2	2	1	6	6	4	5	3	5	1	3	4	1	1	1	4	1	3	4	5	4	3	3	1	3	3	3	2	3	3	2	3	3	3	4.333333333	2.666666667	1
335	36	4	2	1	1	1	1	1	7	6	1	7	1	1	7	7	7	7	4	1	4	1	1	1	1	1	1	1	1	1	1	7	5	1	1	1	7	1	1	1	1	5	5	4	1	1	3	1	1
336	36	1	0	4	3	1	7	7	7	7	7	7	7	7	7	7	7	7	7	7	7	1	1	1	1	1	1	1	1	1	1	7	7	1	1	1	7	1	1	7	1	1	7	7	7	5	7	1	1
337	37	4	2	2	2	7	7	6	6	7	5	7	7	6	3	7	6	6	5	7	7	1	4	5	3	2	1	4	3	3	2	3	7	4	5	2	6	3	1	3	1	5	6	6	5	6.666666667	6.333333333	3.333333333	2
338	37	4	2	1	1	4	4	4	6	6	5	5	5	6	4	5	5	4	5	4	4	2	4	4	4	3	4	5	5	5	5	5	5	2	4	2	5	3	2	2	3	5	5	4	4	4	4.333333333	3.333333333	3.666666667
339	37	4	2	1	1	1	1	2	7	7	6	5	5	7	1	7	7	7	5	6	6	6	6	5	5	1	4	5	6	5	7	6	7	1	1	1	1	1	1	1	1	2	5	5	1	1.333333333	5.666666667	5.666666667	3.333333333
340	37	4	0	4	3	7	7	7	4	7	7	7	7	7	6	6	3	3	3	4	6	1	6	5	6	7	5	3	6	6	1	7	6	1	3	7	7	3	1	1	1	7	7	6	1	7	4.333333333	4	6
341	37	4	2	1	1	7	3	5	7	7	6	5	5	5	3	5	7	7	3	3	3	5	2	3	4	2	2	4	5	5	6	6	6	2	3	1	2	2	1	1	1	5	4	6	1	5	3	3.333333333	2.666666667
342	37	4	2	3	3	6	7	6	5	6	6	6	5	5	4	7	6	7	5	6	6	2	3	4	3	2	5	3	4	4	6	5	6	4	2	3	5	2	3	3	2	5	5	4	2	6.333333333	5.666666667	3	3.333333333
343	37	4	2	3	3	6	6	6	6	6	6	7	7	7	6	6	6	7	6	7	7	1	1	1	1	1	1	1	1	1	1	1	7	3	3	3	5	3	3	3	3	5	5	5	3	6	6.666666667	1	1
344	37	4	2	1	1	3	5	4	3	5	6	6	6	6	6	7	6	7	5	7	7	7	6	7	1	1	1	6	4	6	5	7	7	1	6	1	6	3	3	1	3	6	6	7	4	4	6.333333333	6.666666667	1
345	37	3	0	3	3	4	4	4	5	5	5	6	6	6	6	6	6	5	2	3	3	1	1	1	1	2	1	1	1	1	1	3	1	1	1	1	1	1	1	3	3	3	3	3	3	4	2.666666667	1	1.333333333
346	37	3	0	1	1	2	3	3	3	4	6	5	5	2	2	4	5	5	5	4	5	4	4	2	4	2	3	6	6	4	3	1	4	1	1	2	1	1	4	4	1	1	2	2	4	2.666666667	4.666666667	3.333333333	3
347	37	3	2	1	1	4	4	4	5	5	2	2	2	2	2	2	5	6	4	4	2	2	2	2	3	2	2	3	2	3	2	2	2	1	1	1	1	1	1	3	3	3	3	3	3	4	3.333333333	2	2.333333333
348	37	4	2	1	1	4	4	4	5	7	5	7	5	5	2	7	7	7	5	1	5	6	5	6	3	1	2	5	5	3	4	5	3	4	4	2	2	3	3	3	3	2	2	2	2	4	3.666666667	5.666666667	2
349	37	4	0	1	1	1	1	1	7	6	4	3	4	5	3	4	5	2	5	1	6	3	4	3	3	1	1	1	4	1	4	5	7	3	5	1	5	1	1	1	1	1	1	1	1	1	4	3.333333333	1.666666667
350	37	3	0	1	1	4	4	4	4	6	4	4	4	4	4	4	4	4	4	4	4	4	4	4	4	4	4	4	4	4	4	4	4	4	4	4	4	4	4	4	4	4	4	4	4	4	4	4	4
351	37	4	2	1	1	6	7	7	6	7	6	6	7	6	7	6	7	6	7	6	7	1	1	1	3	1	4	1	4	6	4	3	5	3	1	2	3	2	4	3	4	5	3	2	4	6.666666667	6.666666667	1	2.666666667
352	37	4	2	1	1	3	3	3	4	6	6	6	6	6	6	6	6	6	4	3	2	1	3	3	1	1	1	1	6	4	7	7	7	1	1	1	4	1	1	1	1	1	1	1	1	3	3	2.333333333	1
353	37	4	2	2	2	7	6	6	7	6	6	6	5	6	7	6	7	7	5	4	4	5	5	4	4	4	3	5	6	4	4	7	6	4	5	4	4	5	4	4	5	5	5	4	5	6.333333333	4.333333333	4.666666667	3.666666667
354	37	4	2	1	1	1	1	1	5	5	5	5	5	5	1	7	3	1	3	2	6	4	4	3	2	1	4	3	5	4	4	5	6	2	2	1	5	4	2	2	2	6	5	2	2	1	3.666666667	3.666666667	2.333333333
355	37	4	2	2	2	1	1	1	5	7	3	3	2	5	5	6	5	2	5	5	6	4	5	4	4	4	5	6	5	6	6	6	6	2	2	3	2	3	2	3	2	5	5	2	2	1	5.333333333	4.333333333	4.333333333
356	37	4	2	2	2	3	4	5	7	7	4	6	6	3	1	7	7	7	4	6	7	2	5	3	4	3	3	4	4	4	4	5	6	3	4	2	4	2	2	3	3	4	5	4	3	4	5.666666667	3.333333333	3.333333333
357	37	3	0	2	2	1	1	4	6	6	3	6	6	1	6	6	6	6	6	4	5	6	6	4	4	5	4	6	5	6	5	4	5	3	5	4	2	5	6	5	4	2	5	6	5	2	5	5.333333333	4.333333333
358	37	3	2	1	1	5	5	5	5	5	5	5	5	5	6	5	6	5	5	5	6	3	6	5	5	4	5	4	5	4	5	4	4	2	2	2	4	2	2	2	2	2	4	2	4	5	5.333333333	4.666666667	4.666666667
359	37	4	2	2	2	5	5	5	6	6	5	6	6	6	2	3	5	6	5	4	4	4	4	4	4	4	4	4	3	4	3	4	5	4	4	4	4	4	4	4	4	4	4	4	2	5	4.333333333	4	4
360	37	4	0	2	2	4	5	5	6	6	4	6	6	6	6	6	7	4	5	5	5	3	4	4	4	2	4	4	3	4	5	4	7	5	4	2	2	4	2	4	5	4	5	2	4	4.666666667	5	3.666666667	3.333333333
361	37	3	2	1	1	5	5	5	5	5	6	6	6	6	6	6	6	6	6	5	4	2	2	2	2	2	2	2	5	3	6	6	6	2	2	4	2	2	6	3	2	3	3	3	2	5	5	2	2
362	38	3	2	4	3	6	6	6	6	6	6	6	6	6	4	7	7	7	6	6	5	6	4	5	4	4	5	4	4	4	5	4	5	5	4	4	2	4	4	5	4	4	4	5	5	6	5.666666667	5	4.333333333
363	38	4	2	3	3	6	5	5	5	6	5	6	5	5	5	6	6	6	6	6	6	1	5	4	1	1	2	2	2	2	3	6	7	3	3	3	5	2	2	2	3	4	5	5	3	5.333333333	6	3.333333333	1.333333333
364	38	3	0	1	1	6	6	5	7	7	7	7	7	7	7	7	3	5	5	7	7	2	5	4	2	2	2	2	2	2	2	6	6	5	5	5	5	2	4	3	3	5	5	5	5	5.666666667	6.333333333	3.666666667	2
365	38	3	2	2	2	6	5	4	5	7	4	5	4	4	1	7	5	7	3	5	4	1	4	4	1	1	1	1	1	1	1	4	5	2	2	2	2	2	2	2	2	4	2	2	5	5	4	3	1
366	38	4	2	1	1	1	1	1	7	7	6	7	7	6	7	7	7	7	6	7	6	1	4	5	1	2	3	5	3	6	7	7	7	1	6	1	7	4	4	3	1	7	7	7	5	1	6.333333333	3.333333333	2
367	38	2	2	3	3	5	5	5	7	7	7	7	7	6	4	7	7	7	3	5	6	1	3	7	4	1	1	3	6	4	7	7	7	4	4	5	5	3	3	3	3	2	5	4	3	5	4.666666667	3.666666667	2
368	38	4	2	3	3	2	2	3	7	7	6	5	5	5	1	7	7	5	4	5	5	1	6	6	6	2	4	5	5	5	6	6	6	5	4	7	5	4	5	7	2	6	6	6	6	2.333333333	4.666666667	4.333333333	4
369	38	3	2	3	3	4	4	4	5	6	5	6	6	5	6	7	6	7	4	3	6	6	5	3	2	6	5	3	2	4	4	4	6	4	5	4	6	3	3	3	3	6	6	3	3	4	4.333333333	4.666666667	4.333333333
370	38	4	2	2	2	1	1	5	7	7	7	7	7	2	2	6	6	7	4	5	5	5	5	3	4	4	1	5	4	1	5	6	6	1	1	1	3	1	3	1	1	6	6	2	3	2.333333333	4.666666667	4.333333333	3
371	38	3	2	1	1	7	5	4	5	6	5	6	6	5	6	7	6	7	3	3	4	1	2	3	1	1	2	3	3	3	4	5	3	3	4	2	4	3	4	3	1	4	4	3	2	5.333333333	3.333333333	2	1.333333333
372	38	3	2	1	1	4	7	2	5	7	6	7	7	6	1	7	5	7	4	1	1	1	4	3	1	1	1	1	1	1	3	1	6	1	1	1	1	1	1	1	1	1	1	1	1	4.333333333	2	2.666666667	1
373	38	4	2	3	3	2	2	1	7	7	2	6	2	4	3	7	6	4	6	5	5	4	1	2	1	1	4	4	1	4	4	3	5	1	4	1	6	4	4	1	3	5	5	4	4	1.666666667	5.333333333	2.333333333	2
374	38	3	2	4	3	7	5	7	7	7	6	7	7	6	1	7	7	7	5	4	5	1	5	5	1	1	1	1	3	1	3	4	6	1	1	1	1	1	1	1	1	1	1	1	1	6.333333333	4.666666667	3.666666667	1
375	38	4	2	3	3	1	7	7	3	2	1	1	1	1	1	4	7	7	4	4	5	1	1	4	1	1	1	1	1	1	3	2	2	1	1	1	1	1	1	1	1	1	1	1	1	5	4.333333333	2	1
376	38	3	2	2	2	4	4	4	5	6	4	6	5	4	4	5	6	5	4	4	4	4	4	4	4	4	4	4	4	4	4	4	4	4	4	3	4	2	4	4	2	4	5	2	4	4	4	4	4
377	38	4	2	1	1	4	3	5	7	7	6	5	6	6	4	7	6	7	5	6	6	1	4	4	1	1	1	3	3	3	5	6	7	4	5	2	6	1	1	3	2	6	5	5	2	4	5.666666667	3	1
378	38	4	2	3	3	6	3	3	6	6	5	5	5	5	2	6	6	6	5	6	6	2	5	5	3	3	3	3	3	3	3	3	6	3	3	3	3	3	3	3	3	2	2	2	3	4	5.666666667	4	3
379	38	3	2	3	3	5	5	5	6	7	5	6	6	6	7	7	7	7	4	7	7	2	4	6	4	2	5	6	5	6	6	6	7	2	5	4	7	4	2	2	2	2	5	5	4	5	6	4	3.666666667
380	38	4	2	1	1	6	6	5	5	5	6	6	6	6	5	6	6	4	5	6	4	5	5	6	4	5	6	5	6	6	6	6	5	5	4	4	4	6	5	5	4	5	5	2	4	5.666666667	5	5.333333333	5
381	38	3	0	3	3	4	6	6	7	7	6	7	6	5	5	7	7	5	4	6	7	3	5	5	4	3	5	5	5	5	5	6	4	2	2	2	2	3	3	1	1	5	2	2	4	5.333333333	5.666666667	4.333333333	4
382	38	3	2	4	3	3	3	6	4	6	4	5	4	3	4	6	5	7	4	3	5	6	3	4	3	2	2	3	4	3	3	5	7	2	3	3	2	2	3	3	1	5	4	2	2	4	4	4.333333333	2.333333333
383	38	4	2	1	1	1	1	1	6	7	4	4	5	5	2	5	5	6	4	5	6	2	3	4	2	2	3	3	4	3	4	5	6	4	2	4	5	5	5	5	2	5	5	5	6	1	5	3	2.333333333
384	39	3	0	3	3	1	4	6	7	7	4	6	5	5	1	4	7	5	5	6	4	5	4	5	2	3	2	4	5	5	4	6	5	3	3	1	3	3	3	3	3	3	4	3	3	3.666666667	5	4.666666667	2.333333333
385	39	4	0	1	1	2	3	4	5	5	4	4	4	4	4	5	4	4	4	2	6	5	4	5	3	1	6	5	5	5	5	6	6	2	2	3	2	2	3	3	3	3	3	3	3	3	4	4.666666667	3.333333333
386	39	4	2	4	3	7	7	7	6	6	5	4	5	5	3	5	5	6	5	5	5	1	3	2	1	1	1	2	5	3	4	5	6	4	3	3	5	3	3	3	3	5	5	4	1	7	5	2	1
387	39	4	2	1	1	1	1	2	5	6	6	5	5	4	3	5	6	6	5	3	4	5	6	4	5	2	2	3	4	3	5	6	3	3	4	2	5	3	2	3	2	3	2	3	2	1.333333333	4	5	3
388	39	3	2	4	3	5	5	5	5	5	4	5	4	3	1	6	6	4	2	4	5	1	3	2	1	1	1	1	1	1	4	5	4	1	1	1	3	3	3	3	3	3	4	4	3	5	3.666666667	2	1
389	39	4	2	3	3	5	5	5	6	6	5	5	5	6	1	7	6	6	5	5	5	1	5	4	1	1	1	4	4	4	5	5	3	1	1	1	4	3	3	3	3	4	4	4	4	5	5	3.333333333	1
390	39	3	0	3	3	7	6	6	6	6	3	3	3	5	3	4	5	5	3	3	3	3	7	7	1	1	1	1	1	1	1	1	1	1	1	1	1	1	1	1	1	2	1	1	1	6.333333333	3	5.666666667	1
391	39	3	0	1	1	1	1	1	7	6	5	5	6	6	5	5	5	6	4	5	6	1	4	4	4	3	4	1	2	1	2	4	4	3	2	3	5	1	3	3	1	4	4	3	3	1	5	3	3.666666667
392	39	4	2	1	1	2	2	2	6	5	4	4	4	4	4	6	5	6	3	3	6	1	2	4	2	2	2	4	4	3	3	3	6	3	3	3	4	3	3	3	3	4	4	5	3	2	4	2.333333333	2
393	39	4	2	3	3	6	4	7	7	7	6	5	6	7	1	5	5	7	5	1	2	5	3	3	1	1	1	1	4	2	2	4	4	1	1	1	1	1	1	1	1	5	6	3	1	5.666666667	2.666666667	3.666666667	1
394	39	4	2	1	1	2	2	2	4	5	5	5	4	5	7	7	4	7	4	7	5	4	4	4	4	3	1	3	3	3	3	3	5	1	1	1	3	1	1	1	1	2	2	3	1	2	5.333333333	4	2.666666667
395	39	2	2	2	2	5	4	5	5	7	4	5	4	3	5	5	7	5	3	3	4	4	3	5	4	2	3	3	5	4	3	5	6	3	4	5	5	2	5	5	5	4	4	2	5	4.666666667	3.333333333	4	3
396	39	4	2	1	1	4	4	4	7	7	4	6	6	5	1	7	7	7	6	4	5	1	2	3	1	1	1	1	2	2	5	6	5	1	1	1	4	4	2	4	2	6	6	4	3	4	5	2	1
397	39	2	2	2	2	6	6	6	6	6	6	5	6	6	6	6	6	6	2	2	2	2	2	2	2	2	2	2	2	3	2	3	2	3	3	2	3	3	2	2	3	2	2	2	2	6	2	2	2
398	40	3	0	1	1	1	1	1	4	7	5	5	5	5	5	4	5	4	5	4	3	4	3	4	3	2	2	2	3	2	4	5	6	3	2	3	5	3	3	3	3	4	4	4	3	1	4	3.666666667	2.333333333
399	40	4	2	3	3	4	4	2	6	7	6	4	6	7	2	6	7	7	5	7	7	6	5	5	7	7	7	5	5	6	6	7	7	4	4	2	6	6	6	5	6	6	6	5	4	3.333333333	6.333333333	5.333333333	7
400	40	3	2	2	2	7	6	5	7	7	6	5	6	5	6	5	7	7	5	5	4	5	5	5	4	4	4	5	5	4	5	5	5	4	4	5	4	5	2	5	5	4	5	6	4	6	4.666666667	5	4
401	40	3	0	1	1	2	2	2	4	5	3	4	4	4	5	5	5	4	4	4	5	4	4	4	3	3	3	3	3	3	4	4	5	3	3	2	4	3	3	3	1	3	3	3	1	2	4.333333333	4	3
402	40	4	0	2	2	4	4	4	5	5	5	5	5	5	5	5	5	5	4	4	4	4	4	5	5	5	4	4	4	4	4	4	4	2	4	4	4	4	2	2	2	2	2	2	2	4	4	4.333333333	4.666666667
403	40	4	0	1	1	1	2	1	4	6	4	4	4	4	4	4	4	4	3	5	4	1	2	4	4	5	5	5	5	5	5	5	5	4	4	4	4	4	4	4	4	4	4	4	4	1.333333333	4	2.333333333	4.666666667
404	40	4	2	1	1	4	2	1	5	7	4	5	4	4	5	5	5	5	3	4	5	4	5	4	1	1	1	4	4	1	5	5	6	3	3	1	2	3	3	3	3	4	4	5	1	2.333333333	4	4.333333333	1
405	40	2	2	3	3	6	4	4	6	6	5	6	6	6	4	5	5	5	2	2	2	2	3	2	3	2	3	3	3	3	3	3	3	2	4	2	4	4	4	4	4	4	2	2	2	4.666666667	2	2.333333333	2.666666667
406	40	3	2	2	2	6	5	7	7	6	6	6	7	7	5	5	6	6	4	4	4	3	4	5	5	4	5	5	5	6	7	6	6	2	4	4	5	3	2	2	2	5	5	5	2	6	4	4	4.666666667
407	40	3	2	1	1	3	3	3	7	7	5	5	4	4	3	6	6	6	3	3	3	2	3	3	3	3	3	2	3	2	2	6	3	1	3	3	4	1	1	3	3	4	5	5	1	3	3	2.666666667	3
408	40	4	2	4	3	5	6	5	5	6	5	6	5	7	2	6	4	2	6	3	4	6	5	5	2	1	1	4	3	3	3	5	3	3	4	2	5	4	5	2	2	4	2	2	2	5.333333333	4.333333333	5.333333333	1.333333333
409	40	4	2	1	1	6	2	5	5	6	4	4	5	5	1	6	5	2	5	3	5	4	5	3	1	1	1	2	3	1	1	1	5	3	3	6	3	3	4	6	5	5	5	3	3	4.333333333	4.333333333	4	1
410	40	3	0	3	3	5	3	4	7	7	7	7	7	7	7	7	7	7	6	6	6	5	5	5	5	5	5	5	5	5	5	5	5	7	7	7	7	7	7	7	7	7	7	7	7	4	6	5	5
411	40	4	2	2	2	4	4	4	7	7	7	7	7	7	7	7	7	7	2	2	2	2	2	3	7	7	7	4	6	5	4	7	7	7	5	2	4	6	5	6	6	5	2	7	7	4	2	2.333333333	7
412	40	3	2	1	1	5	5	5	5	5	5	5	5	5	5	5	5	5	5	5	5	5	5	5	5	5	5	5	5	5	5	5	5	5	5	5	5	5	5	5	5	5	5	5	5	5	5	5	5
413	40	4	2	2	2	6	6	6	5	5	5	5	5	5	5	5	5	5	5	2	5	3	3	3	3	3	3	3	3	3	3	3	3	4	4	4	4	4	4	4	4	4	4	4	4	6	4	3	3
414	40	2	2	2	2	2	3	3	5	5	5	5	5	5	2	5	5	5	5	3	5	5	5	5	5	2	5	5	5	6	4	4	4	2	4	4	5	4	5	2	5	5	5	5	5	2.666666667	4.333333333	5	4
[truncated: 7 more columns]
